# Supplementary material for: catena-Poly[[(2,9-dimethyl-1,10-phenanthroline-κ2 N,N′)lead(II)]-di-μ-bromido]
Source: Acta Crystallogr Sect E Struct Rep Online. 2012 May 5;68(Pt 6):m729. doi: 10.1107/S160053681201940X (PMC3379072; doi:10.1107/S160053681201940X)
Supplement: Supplementary file 1 [file e-68-0m729-sup1.cif]

##############################################################################
#                                                                            #
# This CIF contains the data in a paper accepted for publication in          #
# Acta Crystallographica Section E. It conforms to the requirements of       #
# Notes for Authors for Acta Crystallographica Section E, and has been       #
# peer reviewed under the auspices of the IUCr Commission on Journals.       #
#                                                                            #
# Full details of the Crystallographic Information File format               #
# are given in the paper "The Crystallographic Information File (CIF):       #
# a New Standard Archive File for Crystallography" by S. R. Hall, F. H.      #
# Allen and I. D. Brown [Acta Cryst. (1991), A47, 655-685].                  #
#                                                                            #
# The current version of the core CIF dictionary is obtainable from          #
# ftp://ftp.iucr.org/pub/cif_core.dic.                                       #
#                                                                            #
# Software is freely available for graphical display of the structure(s)     #
# in this CIF. For information consult the CIF software page                 #
# http://www.iucr.org/resources/cif/software.                                #
#                                                                            #
# This file may be used for bona fide research purposes within the           #
# scientific community so long as proper attribution is given to the journal # 
# article from which it was obtained.                                        #
#                                                                            #
##############################################################################
data_global
_audit_creation_method     SHELXL-97
_journal_date_recd_electronic     2012-04-28
_journal_date_accepted     2012-04-30
_journal_name_full     'Acta Crystallographica, Section E'
_journal_year     2012
_journal_volume     68
_journal_issue      6
_journal_page_first     m729
_journal_page_last     m729
_journal_paper_category     QM
_journal_paper_doi     10.1107/S160053681201940X
_journal_coeditor_code     BT5905
_publ_contact_author
;
     Dr. Seik Weng Ng
     Department of Chemistry
     University of Malaya
     50603 Kuala Lumpur
     Malaysia
;
_publ_contact_author_email     seikweng@um.edu.my
_publ_contact_author_fax     '03 7967 4193'
_publ_contact_author_phone     '03 7967 6778'
_publ_section_title
;\
<i>catena</i>-Poly[[(2,9-dimethyl-1,10-phenanthroline-\k^2^<i>N</i>,<i>N</i>')\
lead(II)]-di-\m-bromido]
;
loop_
    _publ_author_name
    _publ_author_address
    'Sabour, Behrous'
;
Department of Chemistry
General Campus
Shahid Beheshti University
Tehran 1983963113
Iran
;
    'Najafi, Ezzatollah'
;
Department of Chemistry
General Campus
Shahid Beheshti University
Tehran 1983963113
Iran
;
    'Amini, Mostafa M.'
;
Department of Chemistry
General Campus
Shahid Beheshti University
Tehran 1983963113
Iran
;
    'Ng, Seik Weng'
;
     Department of Chemistry
     University of Malaya
     50603 Kuala Lumpur
     Malaysia
     and
     Chemistry Department
     Faculty of Science
     King Abdulaziz University
     PO Box 80203 Jeddah
     Saudi Arabia
;
data_I
_audit_creation_method     SHELXL-97
_chemical_name_systematic
;
<i>catena</i>-Poly[[(2,9-dimethyl-1,10-phenanthroline-
\k^2^<i>N</i>,<i>N</i>')lead(II)]-di-\m-bromido]
;
_chemical_name_common     ?
_chemical_formula_moiety     'C14 H12 Br2 N2 Pb'
_chemical_formula_sum     'C14 H12 Br2 N2 Pb'
_chemical_formula_iupac     '[Pb Br2 (C14 H12 N2)]'
_chemical_formula_weight     575.27
_chemical_melting_point     ?
_symmetry_cell_setting     monoclinic
_symmetry_space_group_name_H-M     'C 2/c'
_symmetry_space_group_name_Hall     '-C 2yc'
loop_
    _symmetry_equiv_pos_as_xyz
    'x, y, z'
    '-x, y, -z+1/2'
    'x+1/2, y+1/2, z'
    '-x+1/2, y+1/2, -z+1/2'
    '-x, -y, -z'
    'x, -y, z-1/2'
    '-x+1/2, -y+1/2, -z'
    'x+1/2, -y+1/2, z-1/2'
_cell_length_a     18.3852(13)
_cell_length_b     11.8312(5)
_cell_length_c     7.4609(5)
_cell_angle_alpha     90.00
_cell_angle_beta     112.346(8)
_cell_angle_gamma     90.00
_cell_volume     1501.02(16)
_cell_formula_units_Z     4
_cell_measurement_reflns_used     2739
_cell_measurement_theta_min     2.3906
_cell_measurement_theta_max     27.4987
_cell_measurement_temperature     100(2)
_exptl_crystal_description     prism
_exptl_crystal_colour     colorless
_exptl_crystal_size_max     0.15
_exptl_crystal_size_mid     0.15
_exptl_crystal_size_min     0.05
_exptl_crystal_density_diffrn     2.546
_exptl_crystal_density_meas     ?
_exptl_crystal_density_method     'not measured'
_exptl_crystal_F_000     1048
_exptl_absorpt_coefficient_mu     16.551
_exptl_absorpt_correction_type     multi-scan
_exptl_absorpt_process_details     '(CrysAlis PRO; Agilent, 2012)'
_exptl_absorpt_correction_T_min     0.1903
_exptl_absorpt_correction_T_max     0.4916
_diffrn_ambient_temperature     100(2)
_diffrn_radiation_type     MoK\a
_diffrn_radiation_wavelength     0.71073
_diffrn_radiation_source     'SuperNova (Mo) X-ray Source'
_diffrn_radiation_monochromator     Mirror
_diffrn_measurement_device_type
                  'Agilent SuperNova Dual diffractometer with an Atlas detector'
_diffrn_measurement_method     '\w scan'
_diffrn_detector_area_resol_mean     10.4041
_diffrn_reflns_number     4947
_diffrn_reflns_av_R_equivalents     0.0320
_diffrn_reflns_av_sigmaI/netI     0.0383
_diffrn_reflns_theta_min     2.40
_diffrn_reflns_theta_max     27.56
_diffrn_reflns_theta_full     27.56
_diffrn_measured_fraction_theta_max     0.997
_diffrn_measured_fraction_theta_full     0.997
_diffrn_reflns_limit_h_min     -22
_diffrn_reflns_limit_h_max     23
_diffrn_reflns_limit_k_min     -15
_diffrn_reflns_limit_k_max     11
_diffrn_reflns_limit_l_min     -8
_diffrn_reflns_limit_l_max     9
_diffrn_standards_number     0
_diffrn_standards_interval_count     0
_diffrn_standards_interval_time     0
_diffrn_standards_decay_%     0
_reflns_number_total     1734
_reflns_number_gt     1620
_reflns_threshold_expression     I>2\s(I)
_refine_ls_structure_factor_coef     Fsqd
_refine_ls_matrix_type     full
_refine_ls_R_factor_all     0.0279
_refine_ls_R_factor_gt     0.0255
_refine_ls_wR_factor_gt     0.0571
_refine_ls_wR_factor_ref     0.0584
_refine_ls_goodness_of_fit_ref     1.011
_refine_ls_restrained_S_all     1.011
_refine_ls_number_reflns     1734
_refine_ls_number_parameters     88
_refine_ls_number_restraints     0
_refine_ls_hydrogen_treatment     constr
_refine_ls_weighting_scheme     calc
_refine_ls_weighting_details
                 'calc w=1/[\s^2^(Fo^2^)+(0.0298P)^2^] where P=(Fo^2^+2Fc^2^)/3'
_atom_sites_solution_hydrogens     geom
_atom_sites_solution_primary     direct
_atom_sites_solution_secondary     difmap
_refine_ls_shift/su_max     0.001
_refine_ls_shift/su_mean     0.001
_refine_diff_density_max     1.432
_refine_diff_density_min     -1.452
_refine_ls_extinction_method     none
_refine_ls_extinction_coef     ?
loop_
    _atom_type_symbol
    _atom_type_description
    _atom_type_scat_dispersion_real
    _atom_type_scat_dispersion_imag
    _atom_type_scat_source
    'C' 'C' 0.0033 0.0016
                         'International Tables Vol C Tables 4.2.6.8 and 6.1.1.4'
    'H' 'H' 0.0000 0.0000
                         'International Tables Vol C Tables 4.2.6.8 and 6.1.1.4'
    'N' 'N' 0.0061 0.0033
                         'International Tables Vol C Tables 4.2.6.8 and 6.1.1.4'
    'Br' 'Br' -0.2901 2.4595
                         'International Tables Vol C Tables 4.2.6.8 and 6.1.1.4'
    'Pb' 'Pb' -3.3944 10.1111
                         'International Tables Vol C Tables 4.2.6.8 and 6.1.1.4'
_computing_data_collection     'CrysAlis PRO (Agilent, 2012)'
_computing_cell_refinement     'CrysAlis PRO (Agilent, 2012)'
_computing_data_reduction     'CrysAlis PRO (Agilent, 2012)'
_computing_structure_solution     'SHELXS97 (Sheldrick, 2008)'
_computing_structure_refinement     'SHELXL97 (Sheldrick, 2008)'
_computing_molecular_graphics     'X-SEED (Barbour, 2001)'
_computing_publication_material     'publCIF (Westrip, 2010)'
loop_
    _atom_site_type_symbol
    _atom_site_label
    _atom_site_fract_x
    _atom_site_fract_y
    _atom_site_fract_z
    _atom_site_U_iso_or_equiv
    _atom_site_adp_type
    _atom_site_calc_flag
    _atom_site_refinement_flags
    _atom_site_occupancy
    _atom_site_symmetry_multiplicity
    _atom_site_disorder_assembly
    _atom_site_disorder_group
    Pb Pb1 0.5000 0.399831(16) 0.2500 0.01318(9) Uani d S 1 2 . .
    Br Br1 0.40287(3) 0.38883(3) 0.48715(6) 0.01909(12) Uani d . 1 1 . .
    N N1 0.5735(2) 0.2162(3) 0.3998(5) 0.0138(7) Uani d . 1 1 . .
    C C1 0.6822(3) 0.3265(4) 0.6184(6) 0.0261(11) Uani d . 1 1 . .
    H H1A 0.6768 0.3765 0.5092 0.039 Uiso calc R 1 1 . .
    H H1B 0.7381 0.3151 0.6972 0.039 Uiso calc R 1 1 . .
    H H1C 0.6563 0.3610 0.6980 0.039 Uiso calc R 1 1 . .
    C C2 0.6450(3) 0.2162(4) 0.5439(6) 0.0183(9) Uani d . 1 1 . .
    C C3 0.6839(3) 0.1139(4) 0.6216(7) 0.0241(11) Uani d . 1 1 . .
    H H3 0.7345 0.1152 0.7230 0.029 Uiso calc R 1 1 . .
    C C4 0.6485(3) 0.0134(4) 0.5503(6) 0.0250(11) Uani d . 1 1 . .
    H H4 0.6743 -0.0554 0.6030 0.030 Uiso calc R 1 1 . .
    C C5 0.5748(3) 0.0111(3) 0.4008(6) 0.0206(10) Uani d . 1 1 . .
    C C6 0.5374(3) 0.1159(3) 0.3270(6) 0.0141(9) Uani d . 1 1 . .
    C C7 0.5352(4) -0.0932(3) 0.3218(7) 0.0257(12) Uani d . 1 1 . .
    H H7 0.5598 -0.1631 0.3730 0.031 Uiso calc R 1 1 . .
loop_
    _atom_site_aniso_label
    _atom_site_aniso_U_11
    _atom_site_aniso_U_22
    _atom_site_aniso_U_33
    _atom_site_aniso_U_12
    _atom_site_aniso_U_13
    _atom_site_aniso_U_23
    Pb1 0.01465(15) 0.01085(12) 0.01436(13) 0.000 0.00588(10) 0.000
    Br1 0.0217(3) 0.0169(2) 0.0212(2) -0.00258(17) 0.0109(2) -0.00127(15)
    N1 0.014(2) 0.0143(16) 0.0136(16) 0.0002(15) 0.0052(15) -0.0005(13)
    C1 0.016(3) 0.035(3) 0.021(2) -0.004(2) 0.001(2) -0.0017(19)
    C2 0.016(3) 0.026(2) 0.0156(19) -0.0006(19) 0.0089(19) 0.0041(17)
    C3 0.014(3) 0.034(3) 0.023(2) 0.009(2) 0.005(2) 0.0105(18)
    C4 0.032(3) 0.024(2) 0.024(2) 0.013(2) 0.017(2) 0.0115(19)
    C5 0.028(3) 0.017(2) 0.024(2) 0.0061(19) 0.018(2) 0.0055(17)
    C6 0.020(3) 0.0131(19) 0.0137(19) 0.0009(16) 0.011(2) 0.0008(14)
    C7 0.045(4) 0.011(2) 0.032(3) 0.0033(19) 0.028(3) 0.0029(16)
loop_
    _geom_bond_atom_site_label_1
    _geom_bond_atom_site_label_2
    _geom_bond_site_symmetry_2
    _geom_bond_distance
    _geom_bond_publ_flag
    Pb1 N1 2_655 2.578(3) ?
    Pb1 N1 . 2.578(3) ?
    Pb1 Br1 2_655 2.9562(5) ?
    Pb1 Br1 . 2.9562(5) ?
    Pb1 Br1 5_666 3.2594(5) ?
    N1 C2 . 1.345(6) ?
    N1 C6 . 1.368(5) ?
    C1 C2 . 1.481(6) ?
    C1 H1A . 0.9800 ?
    C1 H1B . 0.9800 ?
    C1 H1C . 0.9800 ?
    C2 C3 . 1.413(6) ?
    C3 C4 . 1.362(7) ?
    C3 H3 . 0.9500 ?
    C4 C5 . 1.390(7) ?
    C4 H4 . 0.9500 ?
    C5 C6 . 1.423(5) ?
    C5 C7 . 1.440(6) ?
    C6 C6 2_655 1.417(9) ?
    C7 C7 2_655 1.330(12) ?
    C7 H7 . 0.9500 ?
loop_
    _geom_angle_atom_site_label_1
    _geom_angle_atom_site_label_2
    _geom_angle_atom_site_label_3
    _geom_angle_site_symmetry_1
    _geom_angle_site_symmetry_3
    _geom_angle
    _geom_angle_publ_flag
    N1 Pb1 N1 2_655 . 65.15(16) ?
    N1 Pb1 Br1 2_655 2_655 92.27(7) ?
    N1 Pb1 Br1 . 2_655 83.46(7) ?
    N1 Pb1 Br1 2_655 . 83.46(7) ?
    N1 Pb1 Br1 . . 92.27(7) ?
    Br1 Pb1 Br1 2_655 . 174.955(16) ?
    N1 Pb1 Br1 2_655 5_666 169.82(7) ?
    N1 Pb1 Br1 . 5_666 107.98(8) ?
    Br1 Pb1 Br1 2_655 5_666 94.383(13) ?
    Br1 Pb1 Br1 . 5_666 89.490(13) ?
    C2 N1 C6 . . 119.7(4) ?
    C2 N1 Pb1 . . 122.6(3) ?
    C6 N1 Pb1 . . 117.6(3) ?
    C2 C1 H1A . . 109.5 ?
    C2 C1 H1B . . 109.5 ?
    H1A C1 H1B . . 109.5 ?
    C2 C1 H1C . . 109.5 ?
    H1A C1 H1C . . 109.5 ?
    H1B C1 H1C . . 109.5 ?
    N1 C2 C3 . . 121.1(4) ?
    N1 C2 C1 . . 118.1(4) ?
    C3 C2 C1 . . 120.8(4) ?
    C4 C3 C2 . . 119.6(5) ?
    C4 C3 H3 . . 120.2 ?
    C2 C3 H3 . . 120.2 ?
    C3 C4 C5 . . 120.4(4) ?
    C3 C4 H4 . . 119.8 ?
    C5 C4 H4 . . 119.8 ?
    C4 C5 C6 . . 118.3(4) ?
    C4 C5 C7 . . 122.1(4) ?
    C6 C5 C7 . . 119.6(5) ?
    N1 C6 C6 . 2_655 119.8(2) ?
    N1 C6 C5 . . 120.8(4) ?
    C6 C6 C5 2_655 . 119.4(3) ?
    C7 C7 C5 2_655 . 121.0(3) ?
    C7 C7 H7 2_655 . 119.5 ?
    C5 C7 H7 . . 119.5 ?
loop_
    _geom_torsion_atom_site_label_1
    _geom_torsion_atom_site_label_2
    _geom_torsion_atom_site_label_3
    _geom_torsion_atom_site_label_4
    _geom_torsion_site_symmetry_1
    _geom_torsion_site_symmetry_2
    _geom_torsion_site_symmetry_3
    _geom_torsion_site_symmetry_4
    _geom_torsion
    _geom_torsion_publ_flag
    N1 Pb1 N1 C2 2_655 . . . 179.5(4) ?
    Br1 Pb1 N1 C2 2_655 . . . 83.9(3) ?
    Br1 Pb1 N1 C2 . . . . -98.8(3) ?
    Br1 Pb1 N1 C2 5_666 . . . -8.6(3) ?
    N1 Pb1 N1 C6 2_655 . . . -0.2(2) ?
    Br1 Pb1 N1 C6 2_655 . . . -95.8(3) ?
    Br1 Pb1 N1 C6 . . . . 81.5(3) ?
    Br1 Pb1 N1 C6 5_666 . . . 171.7(3) ?
    C6 N1 C2 C3 . . . . 0.2(6) ?
    Pb1 N1 C2 C3 . . . . -179.5(3) ?
    C6 N1 C2 C1 . . . . 179.8(4) ?
    Pb1 N1 C2 C1 . . . . 0.1(5) ?
    N1 C2 C3 C4 . . . . -0.3(7) ?
    C1 C2 C3 C4 . . . . -179.8(4) ?
    C2 C3 C4 C5 . . . . 0.5(7) ?
    C3 C4 C5 C6 . . . . -0.8(7) ?
    C3 C4 C5 C7 . . . . -179.8(4) ?
    C2 N1 C6 C6 . . . 2_655 -179.0(4) ?
    Pb1 N1 C6 C6 . . . 2_655 0.7(6) ?
    C2 N1 C6 C5 . . . . -0.5(6) ?
    Pb1 N1 C6 C5 . . . . 179.2(3) ?
    C4 C5 C6 N1 . . . . 0.8(6) ?
    C7 C5 C6 N1 . . . . 179.8(4) ?
    C4 C5 C6 C6 . . . 2_655 179.2(5) ?
    C7 C5 C6 C6 . . . 2_655 -1.7(7) ?
    C4 C5 C7 C7 . . . 2_655 -179.7(5) ?
    C6 C5 C7 C7 . . . 2_655 1.3(8) ?
