# Supplementary material for: catena-Poly[[(2,9-dimethyl-1,10-phenanthroline-κ2 N,N′)lead(II)]-di-μ-bromido]
Source: Acta Crystallogr Sect E Struct Rep Online. 2012 May 5;68(Pt 6):m729. doi: 10.1107/S160053681201940X (PMC3379072; doi:10.1107/S160053681201940X)
Supplement: Supplementary file 2 [file e-68-0m729-Isup2.hkl]

# 
# h,k,l, Fc-squared, Fo-squared, sigma(Fo-squared) and status flag 
# 
data_I
_shelx_title '  C2/c' 
_shelx_refln_list_code          4 
_shelx_F_calc_maximum      729.48 
_exptl_crystal_F_000      1048.00 
_reflns_d_resolution_high  0.7681 
 
loop_ 
 _symmetry_equiv_pos_as_xyz 
 'x, y, z' 
 '-x, y, -z+1/2' 
 'x+1/2, y+1/2, z' 
 '-x+1/2, y+1/2, -z+1/2' 
 '-x, -y, -z' 
 'x, -y, z-1/2' 
 '-x+1/2, -y+1/2, -z' 
 'x+1/2, -y+1/2, z-1/2' 
 
_cell_length_a    18.3852 
_cell_length_b    11.8312 
_cell_length_c     7.4609 
_cell_angle_alpha  90.000 
_cell_angle_beta  112.346 
_cell_angle_gamma  90.000 
 
_shelx_F_squared_multiplier     1.000 
 
loop_ 
 _refln_index_h 
 _refln_index_k 
 _refln_index_l 
 _refln_F_squared_calc 
 _refln_F_squared_meas 
 _refln_F_squared_sigma 
 _refln_observed_status 
   2   0   0   189282.84   146552.70   3952.64 o 
   4   0   0     3373.61     3161.51    333.11 o 
   6   0   0    14172.07    15268.80    906.51 o 
   8   0   0    36280.71    40345.43   1809.55 o 
  10   0   0   110396.24   119855.21   4105.21 o 
  12   0   0    78945.93    91045.10   3444.11 o 
  14   0   0     8882.89    11124.63   1001.26 o 
  16   0   0     3242.30     3424.85    557.21 o 
  18   0   0    10034.02    12197.08   1149.63 o 
  20   0   0    27904.87    36715.28   2179.55 o 
  22   0   0    21506.51    21594.72   1661.58 o 
   3   1   0    34529.57    34604.61    798.93 o 
   5   1   0     2525.42     2945.11    224.21 o 
   7   1   0    21960.56    25428.59    882.55 o 
   9   1   0   100326.97   104739.23   2534.58 o 
  11   1   0    82813.95    91956.69   2400.23 o 
  13   1   0    17199.34    20374.01    962.86 o 
  15   1   0     2217.41     2543.45    350.14 o 
  17   1   0     7481.83     8932.89    675.54 o 
  19   1   0    20538.58    21444.06   1118.12 o 
  21   1   0    17210.60    21332.35   1593.19 o 
   0   2   0    18761.21    18635.46    593.30 o 
   2   2   0    16329.75    17074.29    423.31 o 
   4   2   0     3915.38     4211.86    216.03 o 
   6   2   0     3098.11     3384.10    240.47 o 
   8   2   0     7432.35     7448.81    432.38 o 
  10   2   0     7623.10     7760.01    498.59 o 
  12   2   0     3955.33     3618.76    372.00 o 
  14   2   0      928.05     1004.88    226.98 o 
  16   2   0      347.99      163.70    220.93 o 
  18   2   0     1968.12     2196.07    350.57 o 
  20   2   0     2414.60     2881.61    410.05 o 
   1   3   0    33947.82    34146.93    499.95 o 
   3   3   0       99.34      149.29     39.52 o 
   5   3   0      437.65      472.45     86.86 o 
   7   3   0     1759.78     1780.08    190.95 o 
   9   3   0    14112.40    13749.24    619.16 o 
  11   3   0    21107.20    20880.30    878.80 o 
  13   3   0     3942.87     3662.27    377.84 o 
  15   3   0       16.14      131.13    158.98 o 
  17   3   0      420.25      759.33    223.28 o 
  19   3   0     3188.75     3602.01    451.27 o 
  21   3   0     3782.28     4308.66    515.86 o 
   0   4   0   187042.77   171223.30   2600.19 o 
   2   4   0    78805.47    75923.40   1331.99 o 
   4   4   0    17377.00    18235.87    344.70 o 
   6   4   0     7000.67     7382.96    289.79 o 
   8   4   0    35077.04    34462.01   1022.75 o 
  10   4   0    98986.80    94378.44   2328.65 o 
  12   4   0    32281.78    31485.15   1153.87 o 
  14   4   0      321.87      172.04    113.53 o 
  16   4   0      989.80      872.84    264.31 o 
  18   4   0    10708.29    11415.31    792.77 o 
  20   4   0    20395.32    22461.72   1415.54 o 
   1   5   0   179054.67   168723.56   1695.35 o 
   3   5   0    28275.89    28584.73    462.45 o 
   5   5   0      764.81      983.63     76.11 o 
   7   5   0    23684.65    24066.05    554.05 o 
   9   5   0    88008.59    89328.54   1510.37 o 
  11   5   0    82597.13    81148.48   3411.57 o 
  13   5   0    47329.20    47485.28   2162.25 o 
  15   5   0     7973.66     8353.86    607.90 o 
  17   5   0     4707.41     4169.68    391.11 o 
  19   5   0    24801.55    26003.37   1065.59 o 
   0   6   0    74753.55    73539.88   1240.29 o 
   2   6   0    60341.24    60955.66    758.55 o 
   4   6   0    20002.06    20092.48    387.19 o 
   6   6   0    10830.10    10899.30    323.89 o 
   8   6   0    33203.98    33484.83    664.25 o 
  10   6   0    43365.08    42181.54   1267.73 o 
  12   6   0    20057.62    19002.95   1253.89 o 
  14   6   0     4978.88     4353.51    432.14 o 
  16   6   0     3248.73     2967.22    692.58 o 
  18   6   0     9364.19     9760.68    753.58 o 
  20   6   0    12538.56    12057.60   1213.25 o 
   1   7   0      845.43      914.04     53.79 o 
   3   7   0     5293.36     5300.14    148.82 o 
   5   7   0     8662.25     8846.92    250.21 o 
   7   7   0     5115.48     5001.71    256.54 o 
   9   7   0     2267.73     2438.08    255.73 o 
  11   7   0      909.16     1035.05    185.00 o 
  13   7   0     1207.22     1673.57    260.51 o 
  15   7   0     2695.35     2973.31    386.57 o 
  17   7   0     2338.38     2200.57    349.56 o 
  19   7   0     1002.52      806.82    229.16 o 
   0   8   0    47889.53    47632.42   1017.94 o 
   2   8   0    14224.29    14720.87    275.97 o 
   4   8   0      682.12      705.51     59.26 o 
   6   8   0     1111.29     1224.82    121.15 o 
   8   8   0     3926.13     3756.96    400.05 o 
  10   8   0    16054.13    14827.85    810.20 o 
  12   8   0     7291.37     8024.38    531.86 o 
  14   8   0       18.63      139.75    153.32 o 
  16   8   0      571.23      488.68    192.11 o 
  18   8   0      482.19      611.55    228.97 o 
   1   9   0    42400.27    42918.75    857.49 o 
   3   9   0    17397.87    17302.71    375.15 o 
   5   9   0      248.27      306.51     52.51 o 
   7   9   0     9078.99     8701.66    354.67 o 
   9   9   0    56993.91    55939.48   1608.03 o 
  11   9   0    44924.63    42938.38   1863.38 o 
  13   9   0     9539.02     9493.03    811.01 o 
  15   9   0      406.71      394.26    159.27 o 
  17   9   0     3230.44     2989.91    410.19 o 
   0  10   0   104393.97   104802.69   3343.57 o 
   2  10   0    50468.35    50723.64   1008.29 o 
   4  10   0     8894.16     8961.67    260.39 o 
   6  10   0     7636.07     7487.31    242.81 o 
   8  10   0    24754.83    24520.84    835.20 o 
  10  10   0    39907.91    38141.86   1463.74 o 
  12  10   0    25755.12    25429.89   1075.46 o 
  14  10   0     7170.36     6825.74    550.20 o 
  16  10   0     3505.20     3093.39    712.32 o 
   1  11   0    19504.68    18971.96    555.08 o 
   3  11   0    11399.43    11823.03    375.15 o 
   5  11   0    11150.56    11225.69    396.90 o 
   7  11   0    12084.38    11495.78    437.13 o 
   9  11   0    15323.99    15459.76    748.12 o 
  11  11   0    15063.30    14491.62    762.23 o 
  13  11   0     8182.88     8582.80    617.35 o 
  15  11   0     6360.87     6606.48    575.12 o 
   0  12   0      171.70      159.52    155.92 o 
   2  12   0      609.49      733.99    163.12 o 
   4  12   0     6551.94     6433.46    441.85 o 
   6  12   0     7289.51     6953.66    389.46 o 
   8  12   0     1370.48     1498.73    496.36 o 
  10  12   0        8.39       14.27    122.91 o 
  12  12   0      151.62        0.65    124.40 o 
   1  13   0    13647.75    15316.85    978.58 o 
   3  13   0      368.25      280.14    227.90 o 
   5  13   0     2800.51     2495.42    289.71 o 
   7  13   0       38.79      381.20    163.90 o 
   9  13   0     7513.17     8241.00    573.77 o 
  11  13   0     8381.25     8477.74    609.16 o 
   0  14   0    30145.00    30720.29   1627.85 o 
   2  14   0    15196.38    16466.34    803.65 o 
   4  14   0     3493.49     3611.18    364.39 o 
   6  14   0     2660.24     2636.01    486.14 o 
   8  14   0    10161.35    10392.46    658.97 o 
   1  15   0    19947.81    20733.29    951.08 o 
   3  15   0     9028.29     9413.74   1143.99 o 
   5  15   0     5292.90     5317.52    892.49 o 
 -21   1   1     1603.74     1719.02    917.51 o 
 -19   1   1    15378.61    17980.36    989.36 o 
 -17   1   1    21676.96    24873.18   1149.67 o 
 -15   1   1     6398.56     7656.56    966.04 o 
 -13   1   1     1056.07      837.76    403.55 o 
 -11   1   1     3151.94     2630.91    295.58 o 
  -9   1   1    47095.32    49855.36   1159.86 o 
  -7   1   1    77665.57    76057.52   1361.18 o 
  -5   1   1     3850.08     3761.06    184.24 o 
  -3   1   1    13183.81    13693.26    386.35 o 
  -1   1   1    38100.78    38449.63    533.27 o 
   1   1   1    32483.81    33306.29    459.19 o 
   3   1   1   108081.14   103871.02   1769.54 o 
   5   1   1    18515.71    18891.35    693.53 o 
   7   1   1      441.13      866.24    180.50 o 
   9   1   1     5577.65     5598.83    696.94 o 
  11   1   1    27773.62    31392.82   2022.48 o 
  13   1   1    34488.23    40451.51   1475.65 o 
  15   1   1    10046.17    11243.47    748.09 o 
  17   1   1      140.55      242.07    209.08 o 
  19   1   1     1468.61     1908.08    343.60 o 
  21   1   1     4436.58     4868.28    550.75 o 
 -22   2   1     3031.67     2997.44    526.35 o 
 -20   2   1    23785.18    24512.04   1205.56 o 
 -18   2   1    49010.88    54347.98   1878.61 o 
 -16   2   1    28193.71    30877.23   1270.64 o 
 -14   2   1     3864.05     4413.72    455.93 o 
 -12   2   1     5855.38     6529.23    341.69 o 
 -10   2   1    67765.56    67788.95   1391.45 o 
  -8   2   1   180645.48   181774.16   4157.25 o 
  -6   2   1   125211.98   123498.12   2047.51 o 
  -4   2   1     9712.28     9662.65    254.65 o 
  -2   2   1      617.31      624.26     36.56 o 
   0   2   1    84501.55    82591.32    981.96 o 
   2   2   1   258562.19   236562.00   3098.47 o 
   4   2   1   150997.08   147700.67   2866.71 o 
   6   2   1    17101.10    17300.99    552.88 o 
   8   2   1     3440.94     4085.82    352.70 o 
  10   2   1    30190.72    32632.29    988.22 o 
  12   2   1    72650.66    74225.61   5649.77 o 
  14   2   1    50946.38    55887.47   1853.79 o 
  16   2   1    10804.23    11600.76    785.06 o 
  18   2   1     1555.63     1137.58    254.24 o 
  20   2   1     6491.35     8548.39    722.75 o 
 -21   3   1     8671.49     9215.94   1309.46 o 
 -19   3   1    35902.28    36425.00   1496.76 o 
 -17   3   1    35673.35    36177.23   1432.78 o 
 -15   3   1    10199.27    10196.63    663.90 o 
 -13   3   1     4704.62     4322.21    393.41 o 
 -11   3   1    22289.46    22588.37    715.15 o 
  -9   3   1   107694.64   107456.00   1711.49 o 
  -7   3   1   166499.00   164676.13   2682.72 o 
  -5   3   1    41467.23    41379.65    784.94 o 
  -3   3   1     1580.68     1620.25     87.08 o 
  -1   3   1    17633.13    16948.27    265.81 o 
   1   3   1   138785.42   131701.30   1579.85 o 
   3   3   1   210957.53   200818.59   2696.71 o 
   5   3   1    55436.88    57616.70    980.68 o 
   7   3   1     5856.99     6134.88    304.78 o 
   9   3   1    14977.90    15245.88    818.28 o 
  11   3   1    43215.43    42548.46   1425.76 o 
  13   3   1    56248.29    54567.83   3696.08 o 
  15   3   1    26044.46    28039.18   1588.05 o 
  17   3   1     3558.42     3988.82    553.93 o 
  19   3   1     4308.23     4737.31    527.07 o 
 -22   4   1     2030.01     2146.13    380.60 o 
 -20   4   1     4808.84     4558.19    512.14 o 
 -18   4   1     9752.19     9089.15    685.55 o 
 -16   4   1    14199.63    13564.46    799.01 o 
 -14   4   1     3571.92     3335.13    364.41 o 
 -12   4   1     2989.59     2557.75    286.64 o 
 -10   4   1    19970.08    20112.06    750.81 o 
  -8   4   1    29666.65    30173.18    728.44 o 
  -6   4   1    27452.11    27581.59    619.55 o 
  -4   4   1    20045.84    20189.65    453.45 o 
  -2   4   1     8942.55     8844.06    207.81 o 
   0   4   1    42934.17    43287.46    593.40 o 
   2   4   1    43692.23    43431.09    623.06 o 
   4   4   1    24341.71    24511.42    499.44 o 
   6   4   1    12099.19    12829.55    375.82 o 
   8   4   1     2821.84     3113.77    230.03 o 
  10   4   1    10319.37    10726.44    493.70 o 
  12   4   1    25593.28    26322.21   1093.23 o 
  14   4   1    10004.35     9604.56    780.75 o 
  16   4   1     3095.84     3021.44    396.83 o 
  18   4   1     2136.58     2596.19    404.71 o 
  20   4   1     2079.69     2809.10    370.03 o 
 -21   5   1       31.12       20.52    116.24 o 
 -19   5   1     1270.03     1176.49    218.74 o 
 -17   5   1       87.30       84.33    137.87 o 
 -15   5   1     2143.00     2290.95    261.65 o 
 -13   5   1     1074.96     1025.44    154.98 o 
 -11   5   1      201.57      159.11     98.34 o 
  -9   5   1     1966.82     1880.57    198.27 o 
  -7   5   1     8326.02     9039.01    393.10 o 
  -5   5   1      248.19      276.16     46.60 o 
  -3   5   1     4880.01     4936.14    125.93 o 
  -1   5   1     1581.21     1634.72     75.51 o 
   1   5   1     1409.68     1518.78     75.93 o 
   3   5   1    12321.44    13305.67    288.82 o 
   5   5   1        7.89       48.33     38.77 o 
   7   5   1     2567.79     2322.10    186.19 o 
   9   5   1      479.08      562.47    116.59 o 
  11   5   1      350.94       92.36    106.49 o 
  13   5   1      494.13      489.85    151.20 o 
  15   5   1      504.93      271.03    145.66 o 
  17   5   1      718.26      537.20    225.80 o 
  19   5   1      110.34      299.79    208.16 o 
 -20   6   1     7237.52     6114.55    612.15 o 
 -18   6   1    18384.68    18328.51   1020.36 o 
 -16   6   1    19896.46    19465.29    982.08 o 
 -14   6   1      903.41     1022.02    207.30 o 
 -12   6   1      107.77       58.06     88.55 o 
 -10   6   1    22714.67    22708.86   1103.99 o 
  -8   6   1    54494.45    52777.27   1342.14 o 
  -6   6   1    23417.03    23020.65    453.71 o 
  -4   6   1     2178.76     2264.78     93.53 o 
  -2   6   1      459.38      551.01     57.11 o 
   0   6   1    28824.88    28213.95    455.40 o 
   2   6   1    57703.26    55782.29    797.41 o 
   4   6   1    37507.22    37412.43    697.23 o 
   6   6   1     2867.22     2784.54    215.15 o 
   8   6   1      760.19      632.85    141.05 o 
  10   6   1    12487.72    12456.48    898.87 o 
  12   6   1    48268.08    46202.38   1534.69 o 
  14   6   1    17656.89    17251.29    933.39 o 
  16   6   1     1750.55     1601.08    321.33 o 
  18   6   1       80.37      169.25    176.33 o 
 -19   7   1    27665.90    26969.37   1306.77 o 
 -17   7   1    32011.30    31065.78   2818.85 o 
 -15   7   1     8241.89     9009.94    693.62 o 
 -13   7   1     1440.22     1181.52    200.70 o 
 -11   7   1    14905.46    15219.20    678.62 o 
  -9   7   1    75691.65    72751.21   1449.32 o 
  -7   7   1   102845.27   103215.80   1584.50 o 
  -5   7   1    31773.21    31395.33    482.65 o 
  -3   7   1     1791.80     1915.57    110.83 o 
  -1   7   1    14317.28    14735.44    345.86 o 
   1   7   1    99112.02    96360.25   1153.36 o 
   3   7   1   121956.37   119821.70   1576.39 o 
   5   7   1    34942.36    35507.39    706.37 o 
   7   7   1     2872.91     2703.95    269.75 o 
   9   7   1     6683.86     6449.66    351.04 o 
  11   7   1    35939.81    33947.71   1213.62 o 
  13   7   1    49531.50    47918.61   1629.49 o 
  15   7   1    18505.32    18537.24   1198.76 o 
  17   7   1     2286.67     1987.66    350.87 o 
 -18   8   1    19574.00    19218.70   1043.21 o 
 -16   8   1    17341.75    16850.01    898.70 o 
 -14   8   1     5831.05     6102.81    487.98 o 
 -12   8   1     7727.79     7640.58    405.08 o 
 -10   8   1    35581.83    34027.00    914.94 o 
  -8   8   1    63667.70    63600.14   1263.99 o 
  -6   8   1    55245.06    54575.74    827.20 o 
  -4   8   1    17230.86    17504.65    420.38 o 
  -2   8   1     6168.97     6215.59    218.09 o 
   0   8   1    45035.23    44260.16    778.53 o 
   2   8   1    86136.20    85372.59   1036.68 o 
   4   8   1    52556.16    53176.86    941.65 o 
   6   8   1    18893.13    18808.83    963.64 o 
   8   8   1     7373.65     6796.46    347.76 o 
  10   8   1    17610.58    17154.44    790.77 o 
  12   8   1    33738.66    32107.83   1225.88 o 
  14   8   1    19748.85    20512.70   1029.02 o 
  16   8   1     8230.26     8034.23    680.43 o 
 -17   9   1     5640.88     5143.63    507.00 o 
 -15   9   1     6531.74     5872.07    500.16 o 
 -13   9   1     7715.71     7156.16    510.04 o 
 -11   9   1     7894.72     7804.55    495.61 o 
  -9   9   1     8093.63     7717.38    340.63 o 
  -7   9   1     9674.90     9693.17    296.18 o 
  -5   9   1     9745.30     9823.70    249.99 o 
  -3   9   1     7992.93     8344.52    273.99 o 
  -1   9   1     8393.34     8505.26    272.71 o 
   1   9   1    10059.42    10182.45    265.51 o 
   3   9   1     9852.19     9456.73    260.63 o 
   5   9   1     9124.86     9022.20    450.23 o 
   7   9   1    10171.45     9670.87    529.71 o 
   9   9   1     9863.64     9526.24    562.77 o 
  11   9   1     7758.88     8109.04    555.18 o 
  13   9   1     6368.57     6441.29    534.39 o 
  15   9   1     4809.02     5009.65    847.15 o 
 -16  10   1       46.64      120.26    234.84 o 
 -14  10   1     2456.70     2195.42    309.19 o 
 -12  10   1      932.81      945.04    206.44 o 
 -10  10   1     2050.65     2113.10    258.57 o 
  -8  10   1     4323.36     4309.00    200.04 o 
  -6  10   1     1795.48     1730.27     97.50 o 
  -4  10   1     4252.65     4072.53    225.23 o 
  -2  10   1    19620.70    19287.41    581.66 o 
   0  10   1        1.71        5.37     49.63 o 
   2  10   1     7602.94     7929.55    319.00 o 
   4  10   1     1680.76     1762.82    154.48 o 
   6  10   1       96.58      -44.39    101.99 o 
   8  10   1     2271.95     2225.02    270.37 o 
  10  10   1      212.27      241.39    197.36 o 
  12  10   1     1913.41     1990.95    300.51 o 
  14  10   1     1235.82     1851.57    308.93 o 
 -15  11   1     2553.20     2211.99    324.11 o 
 -13  11   1      150.91      -18.05    128.75 o 
 -11  11   1     1126.74     1225.64    167.44 o 
  -9  11   1    22861.67    21866.90    686.59 o 
  -7  11   1    29645.27    29610.46    788.55 o 
  -5  11   1     4541.49     4478.48    248.98 o 
  -3  11   1      374.50      407.18     96.44 o 
  -1  11   1     5222.17     5349.92    258.79 o 
   1  11   1    24549.16    24359.99    878.33 o 
   3  11   1    35224.48    35153.05    843.21 o 
   5  11   1     7165.47     7394.66    298.96 o 
   7  11   1      574.29      412.30    124.48 o 
   9  11   1      349.91      339.47    148.43 o 
  11  11   1    14144.19    13337.83   1054.28 o 
  13  11   1    18514.31    18118.65   1025.45 o 
 -14  12   1     3001.91     3088.86    559.76 o 
 -12  12   1     3641.87     3423.91    286.93 o 
 -10  12   1    19540.99    18721.42    657.83 o 
  -8  12   1    40571.87    40822.86   1012.24 o 
  -6  12   1    30082.48    29251.76    884.89 o 
  -4  12   1     6614.61     6700.45    308.97 o 
  -2  12   1     3259.05     3337.77    206.94 o 
   0  12   1    22641.85    23156.74   1331.37 o 
   2  12   1    50052.62    49677.52   1458.03 o 
   4  12   1    31259.50    30492.31   1181.37 o 
   6  12   1     7490.42     6994.58    494.26 o 
   8  12   1     3093.46     2680.30    346.88 o 
  10  12   1    11062.86    10091.80    656.30 o 
  12  12   1    25308.54    23382.38   1258.22 o 
 -11  13   1     8988.35     9360.87    619.38 o 
  -9  13   1    17779.96    17166.37    832.83 o 
  -7  13   1    22011.82    22898.15   1154.52 o 
  -5  13   1    11495.17    12201.11    657.33 o 
  -3  13   1     7803.38     7524.24    675.55 o 
  -1  13   1    10692.53    10789.56    604.28 o 
   1  13   1    17639.26    17452.83    794.45 o 
   3  13   1    23883.52    23438.75    952.30 o 
   5  13   1    14207.25    14508.11    747.70 o 
   7  13   1     7854.33     8841.84    754.08 o 
   9  13   1    11586.29    11002.77    692.29 o 
  -8  14   1     2372.32     2361.24    386.96 o 
  -6  14   1     5621.97     5654.17    712.49 o 
  -4  14   1     9479.87     9491.40    594.86 o 
  -2  14   1    10032.48    11101.31    643.71 o 
   0  14   1     5945.56     6373.09    480.40 o 
   2  14   1     3715.85     3862.72    375.36 o 
   4  14   1     3402.06     4076.14    397.00 o 
   6  14   1     5310.24     5095.09    730.52 o 
   8  14   1     7286.51     8198.53    666.85 o 
  -5  15   1        5.15       74.93    113.63 o 
  -3  15   1     3834.03     4883.36    444.56 o 
  -1  15   1     1077.86      879.27    197.79 o 
   1  15   1     2607.04     2819.86    467.29 o 
   3  15   1     5990.75     6431.31    732.17 o 
 -22   0   2     1074.36     1114.78    402.33 o 
 -20   0   2     3172.01     3853.75    635.76 o 
 -18   0   2    26351.24    29325.63   1773.68 o 
 -16   0   2    82074.33    95928.09   3672.18 o 
 -14   0   2    47460.41    52744.75   2378.05 o 
 -12   0   2     2990.50     2904.26    454.13 o 
 -10   0   2     6408.19     6439.73    416.53 o 
  -8   0   2    46697.93    47558.65   1248.75 o 
  -6   0   2   255127.03   252967.53   4737.26 o 
  -4   0   2   532137.94   487429.81   7168.93 o 
  -2   0   2    36786.55    37067.09    610.68 o 
   0   0   2      521.08      599.62     43.67 o 
   2   0   2    68325.34    68514.20   1234.69 o 
   4   0   2   104710.84   100625.57   2288.44 o 
   6   0   2    98517.84    93928.53   5591.37 o 
   8   0   2    30580.32    34156.48   1297.22 o 
  10   0   2     2847.68     3347.43    528.99 o 
  12   0   2    16062.99    18715.67   1334.92 o 
  14   0   2    33720.37    42206.88   2238.24 o 
  16   0   2    33403.35    38748.79   2190.86 o 
  18   0   2    12528.84    12098.02   1191.17 o 
 -23   1   2     6346.51     6185.86    594.34 o 
 -21   1   2     2385.89     2603.28    385.48 o 
 -19   1   2     6204.29     7365.69   1015.83 o 
 -17   1   2    30767.91    36517.97   1612.39 o 
 -15   1   2    57174.15    65944.39   5333.68 o 
 -13   1   2    30936.57    34974.86   1601.38 o 
 -11   1   2     3097.89     3942.00    332.62 o 
  -9   1   2    11006.17    12252.49    451.99 o 
  -7   1   2    87335.51    83537.52   1446.14 o 
  -5   1   2    71630.84    69262.19   1008.08 o 
  -3   1   2    15464.10    14767.00    341.22 o 
  -1   1   2     4578.84     4589.67     89.42 o 
   1   1   2     9452.69     9590.65    180.90 o 
   3   1   2    78834.95    78176.73   1015.96 o 
   5   1   2   140309.09   143828.81   2096.34 o 
   7   1   2    51734.03    57827.52   1589.62 o 
   9   1   2     3840.96     4416.63    470.60 o 
  11   1   2     4036.30     4443.75    749.55 o 
  13   1   2    25909.25    27879.19   1211.52 o 
  15   1   2    34949.95    36471.09   1695.03 o 
  17   1   2    13774.82    14644.45   1198.74 o 
  19   1   2     2883.61     3295.34    444.85 o 
 -22   2   2      763.12     1158.19    284.89 o 
 -20   2   2      271.80      103.17    224.41 o 
 -18   2   2     1554.23     1463.53    274.34 o 
 -16   2   2     4154.41     4329.33    425.90 o 
 -14   2   2     4190.13     3771.98    369.65 o 
 -12   2   2     2497.01     2433.52    221.78 o 
 -10   2   2     1941.05     1758.59    185.27 o 
  -8   2   2     6163.52     6464.58    242.00 o 
  -6   2   2    15440.38    16193.54    489.25 o 
  -4   2   2    11406.75    12012.76    216.61 o 
  -2   2   2     6950.45     7145.01    168.45 o 
   0   2   2     2696.19     2840.47     78.57 o 
   2   2   2     6526.14     7003.33    175.85 o 
   4   2   2    12460.58    12440.40    316.23 o 
   6   2   2     6708.78     6751.77    302.40 o 
   8   2   2     2049.69     2126.01    189.95 o 
  10   2   2      662.40      689.78    238.60 o 
  12   2   2     1002.89     1054.56    239.53 o 
  14   2   2     3719.92     4550.13    594.43 o 
  16   2   2     2830.10     2901.85    405.46 o 
  18   2   2      788.55      986.24    243.15 o 
 -23   3   2      470.98      721.74    228.49 o 
 -21   3   2       17.13     -144.21    145.02 o 
 -19   3   2      694.65      583.70    308.74 o 
 -17   3   2     8711.61     8010.37    604.04 o 
 -15   3   2    13992.45    12724.11    709.31 o 
 -13   3   2     2325.76     2422.42    282.32 o 
 -11   3   2       85.93       31.21     42.84 o 
  -9   3   2      310.89      183.38    102.38 o 
  -7   3   2     9695.45     9564.99    271.98 o 
  -5   3   2    29483.36    30149.48    464.53 o 
  -3   3   2     7236.28     7221.58    128.09 o 
  -1   3   2     3697.36     3888.27     89.71 o 
   1   3   2      144.74      185.85     33.73 o 
   3   3   2    14349.97    14520.01    274.00 o 
   5   3   2    22859.48    23853.07    482.37 o 
   7   3   2    11522.39    11608.05    370.07 o 
   9   3   2      270.39      394.16    135.71 o 
  11   3   2       24.02      -64.40    138.45 o 
  13   3   2     4078.88     4142.23    443.27 o 
  15   3   2     6732.85     6716.06    598.85 o 
  17   3   2     2720.52     3355.28    447.18 o 
  19   3   2      166.26      324.77    221.04 o 
 -22   4   2     1723.65     1456.13    298.00 o 
 -20   4   2     1138.48     1386.22    290.29 o 
 -18   4   2     5729.75     5443.05    505.76 o 
 -16   4   2    40294.23    37522.63   1364.27 o 
 -14   4   2    43952.23    41910.48   1832.30 o 
 -12   4   2     3260.43     3617.60    311.88 o 
 -10   4   2     3314.15     3268.83    209.95 o 
  -8   4   2    55386.93    55425.60   1083.48 o 
  -6   4   2   127203.00   123408.88   2000.92 o 
  -4   4   2   100046.69    99487.62   1277.84 o 
  -2   4   2    12129.70    11808.24    198.15 o 
   0   4   2     7794.69     8052.67    165.48 o 
   2   4   2    39163.62    40337.09    562.33 o 
   4   4   2    92445.88    88717.69    858.55 o 
   6   4   2    90262.98    90986.93   1828.93 o 
   8   4   2     6383.18     6740.92    375.94 o 
  10   4   2     2201.91     2042.62    231.08 o 
  12   4   2     8279.18     8681.51    509.03 o 
  14   4   2    31701.28    32874.13   1803.01 o 
  16   4   2    24397.71    26832.07   1069.01 o 
  18   4   2     9105.52    10947.15    692.82 o 
 -21   5   2     1117.54      635.64    290.75 o 
 -19   5   2    14377.60    13897.64   1863.33 o 
 -17   5   2    64648.73    60048.87   1885.61 o 
 -15   5   2    59342.75    56626.47   1699.24 o 
 -13   5   2    26683.61    27908.59   1007.33 o 
 -11   5   2     3604.98     3285.95    275.40 o 
  -9   5   2     3953.68     3616.49    247.15 o 
  -7   5   2    83445.91    82540.25   1461.57 o 
  -5   5   2   164536.84   162580.70   2584.37 o 
  -3   5   2    70037.95    69672.77    890.77 o 
  -1   5   2     2927.15     2686.60     81.55 o 
   1   5   2     1609.90     1332.16     67.26 o 
   3   5   2    84581.86    83282.38   1046.65 o 
   5   5   2   121000.59   116788.91   2066.89 o 
   7   5   2    48589.03    48875.96    984.00 o 
   9   5   2    22685.61    22326.15    926.68 o 
  11   5   2    11930.22    11317.46    715.53 o 
  13   5   2    21051.47    21803.24   1078.31 o 
  15   5   2    42255.69    42239.32   1672.29 o 
  17   5   2    15518.51    15199.49    996.49 o 
 -20   6   2     2502.23     2164.38    457.50 o 
 -18   6   2     8791.84     8668.59    657.50 o 
 -16   6   2    21517.72    20671.09    961.32 o 
 -14   6   2    23909.57    22536.61   1527.09 o 
 -12   6   2    11314.18    12034.48    587.91 o 
 -10   6   2     7467.98     7382.87    399.61 o 
  -8   6   2    33184.95    33955.16    841.16 o 
  -6   6   2    71518.50    71339.74   1128.15 o 
  -4   6   2    51397.71    51305.32    835.11 o 
  -2   6   2    26315.16    26566.78    447.56 o 
   0   6   2    14007.45    14164.52    247.29 o 
   2   6   2    25640.20    25707.03    415.21 o 
   4   6   2    56350.75    55600.10    967.11 o 
   6   6   2    39212.29    38696.77    805.52 o 
   8   6   2     9778.03    10083.34    557.89 o 
  10   6   2     3448.77     3184.59    747.87 o 
  12   6   2     8127.68     6901.72    984.99 o 
  14   6   2    18439.88    18723.78   1030.22 o 
  16   6   2    14258.92    15551.14    990.55 o 
  18   6   2     5203.41     5380.89    604.75 o 
 -21   7   2     1838.54     2256.82    398.51 o 
 -19   7   2     1101.57      644.38    201.46 o 
 -17   7   2      376.42      343.89    161.86 o 
 -15   7   2      993.50     1001.54    203.41 o 
 -13   7   2     3216.95     2654.10    284.85 o 
 -11   7   2     5416.58     5337.26    365.59 o 
  -9   7   2     5081.02     5334.88    354.55 o 
  -7   7   2     1679.06     1525.36    137.37 o 
  -5   7   2      644.52      714.33     76.69 o 
  -3   7   2     2630.67     2641.20    133.61 o 
  -1   7   2     7720.17     7873.99    216.61 o 
   1   7   2     7408.13     6872.50    165.55 o 
   3   7   2     2634.38     2712.81    128.72 o 
   5   7   2     1501.03     1469.31    148.91 o 
   7   7   2     1741.28     1892.08    234.64 o 
   9   7   2     2869.17     2803.16    350.56 o 
  11   7   2     3397.99     3602.90    391.60 o 
  13   7   2     1653.98     1859.33    305.10 o 
  15   7   2      696.80      839.09    542.70 o 
  17   7   2      733.16     1222.61    304.92 o 
 -20   8   2      151.29      153.30    127.80 o 
 -18   8   2     2531.77     2256.24    437.88 o 
 -16   8   2    10485.46    10398.20   1621.09 o 
 -14   8   2     5156.98     4794.26    411.04 o 
 -12   8   2      191.40      298.92    126.65 o 
 -10   8   2     1260.61     1543.14    330.33 o 
  -8   8   2     3166.98     3511.39    181.05 o 
  -6   8   2    30286.75    30935.75    636.60 o 
  -4   8   2    26547.80    26632.94    554.84 o 
  -2   8   2      416.93      409.30     57.39 o 
   0   8   2     2443.91     2370.60    137.53 o 
   2   8   2     1448.77     1540.97     86.63 o 
   4   8   2    17942.39    17135.33    441.77 o 
   6   8   2    12977.88    12763.57    486.41 o 
   8   8   2      460.25      571.35    160.54 o 
  10   8   2      726.51      625.85    300.87 o 
  12   8   2      100.50      106.40    162.23 o 
  14   8   2     4557.36     4862.86    509.75 o 
  16   8   2     5737.31     5970.51    609.82 o 
 -19   9   2     2774.92     3299.40    432.70 o 
 -17   9   2    20539.86    20240.65    995.15 o 
 -15   9   2    34025.24    31030.36   1194.32 o 
 -13   9   2    17899.99    17422.96    798.92 o 
 -11   9   2      749.05      932.65    213.82 o 
  -9   9   2     3783.18     3771.80    190.33 o 
  -7   9   2    49485.96    48415.96    693.59 o 
  -5   9   2    44086.56    45186.16    843.89 o 
  -3   9   2    10839.74    11406.03    336.24 o 
  -1   9   2     2016.93     2002.99    133.00 o 
   1   9   2     2231.07     2146.48    125.51 o 
   3   9   2    40193.77    37908.40   1040.62 o 
   5   9   2    77791.96    73362.96   1254.52 o 
   7   9   2    23734.22    22871.39    913.78 o 
   9   9   2     1268.48     1674.19    281.21 o 
  11   9   2      971.60      784.26    192.29 o 
  13   9   2    14509.51    14285.14    862.52 o 
  15   9   2    28731.83    28490.84   2005.28 o 
 -18  10   2    12800.05    11873.16    781.61 o 
 -16  10   2    28454.25    25476.29   1119.10 o 
 -14  10   2    21490.33    19775.77    908.09 o 
 -12  10   2     6855.66     6145.68    359.04 o 
 -10  10   2     5400.74     5188.21    311.37 o 
  -8  10   2    22455.78    22700.81    714.63 o 
  -6  10   2    68269.13    69013.50   1386.83 o 
  -4  10   2    75112.12    74078.48   1997.47 o 
  -2  10   2    19784.23    19565.10    561.45 o 
   0  10   2     5300.10     5219.62    268.59 o 
   2  10   2    21727.55    21560.99    629.16 o 
   4  10   2    46504.88    45501.14    843.44 o 
   6  10   2    35291.25    34302.27   1161.05 o 
   8  10   2    12277.58    10775.73    633.90 o 
  10  10   2     4900.73     5033.49    450.96 o 
  12  10   2     9159.08     8862.51    654.04 o 
  14  10   2    16341.85    16718.42    988.69 o 
 -15  11   2    12406.40    12431.20    739.85 o 
 -13  11   2    10158.84     9422.05    480.82 o 
 -11  11   2     8190.43     8186.50    418.92 o 
  -9  11   2    10133.72     9910.01    436.70 o 
  -7  11   2    12711.34    13389.34    492.84 o 
  -5  11   2    18448.50    18704.54    840.94 o 
  -3  11   2    14626.30    14834.78    494.92 o 
  -1  11   2     8682.51     8778.40    364.97 o 
   1  11   2    12572.55    12557.67    508.76 o 
   3  11   2    15408.94    15766.89    712.64 o 
   5  11   2    16441.76    16889.27    971.56 o 
   7  11   2    13580.69    13706.19    729.66 o 
   9  11   2     7802.04     8032.31    602.95 o 
  11  11   2     8248.21     7784.81    900.14 o 
 -14  12   2      441.47      395.73    205.85 o 
 -12  12   2     4147.12     4226.61    313.37 o 
 -10  12   2     6040.21     5400.74    412.45 o 
  -8  12   2     1485.46     1289.01    200.42 o 
  -6  12   2       38.46        9.01     75.39 o 
  -4  12   2       60.07      -22.10     99.00 o 
  -2  12   2     4280.19     3929.18    319.56 o 
   0  12   2     8463.59     9257.03    397.96 o 
   2  12   2     2988.41     3162.66    308.07 o 
   4  12   2       30.36       73.62    103.56 o 
   6  12   2       34.49      164.67    106.68 o 
   8  12   2     1909.39     1450.57    247.80 o 
  10  12   2     3922.68     3925.05    421.12 o 
 -11  13   2      976.67     1203.05    234.41 o 
  -9  13   2      300.80      327.17    144.15 o 
  -7  13   2     6683.85     7321.94    505.43 o 
  -5  13   2    14746.97    15236.69    737.85 o 
  -3  13   2     2819.63     3255.23    337.35 o 
  -1  13   2     1229.55     1330.31    212.04 o 
   1  13   2      928.89     1022.58    202.52 o 
   3  13   2     4867.85     4849.15    418.20 o 
   5  13   2    12171.67    11905.59    684.53 o 
   7  13   2     2938.42     3491.81    437.74 o 
   9  13   2       28.63       98.11    159.15 o 
  -8  14   2    11106.69    11131.93    668.08 o 
  -6  14   2    24709.48    26598.54   1071.36 o 
  -4  14   2    19828.86    21737.98    941.03 o 
  -2  14   2     3695.14     4067.51    380.55 o 
   0  14   2     1900.94     1679.98    349.53 o 
   2  14   2     9685.31     9562.95    609.43 o 
   4  14   2    21425.75    20393.24   1458.73 o 
   6  14   2    20198.15    21627.95   1003.06 o 
  -3  15   2    12702.06    14291.66    771.49 o 
  -1  15   2     5327.29     5227.38    746.95 o 
 -23   1   3    10134.20    11934.21    827.55 o 
 -21   1   3     6199.04     6815.97    627.32 o 
 -19   1   3      840.33      788.87    394.74 o 
 -17   1   3     2560.83     2963.70    381.59 o 
 -15   1   3    13804.36    15827.24    800.64 o 
 -13   1   3    38070.37    41171.47   3286.79 o 
 -11   1   3    20626.00    21484.05    581.83 o 
  -9   1   3      158.70      149.54     49.07 o 
  -7   1   3    10498.34    11452.48    274.31 o 
  -5   1   3    61103.35    61224.64    882.39 o 
  -3   1   3    50279.36    49289.58    673.38 o 
  -1   1   3    42231.25    42047.16    436.04 o 
   1   1   3     1012.69     1102.14     69.85 o 
   3   1   3      151.25      192.08     39.46 o 
   5   1   3    23870.62    24322.80    562.93 o 
   7   1   3    45175.45    45192.16   1186.15 o 
   9   1   3    24216.28    22942.70    994.35 o 
  11   1   3     2399.98     2629.37    592.04 o 
  13   1   3      101.82      245.74    131.92 o 
  15   1   3     5915.51     6754.58    607.91 o 
  17   1   3     9227.79     9213.55    735.20 o 
 -22   2   3    21421.13    25188.75   1215.92 o 
 -20   2   3     4523.58     5131.55    503.63 o 
 -18   2   3     1491.40     1340.51    259.39 o 
 -16   2   3    22035.87    21378.18   1334.97 o 
 -14   2   3    86896.17    84418.07   2248.00 o 
 -12   2   3    84896.37    79398.69   1378.56 o 
 -10   2   3    21858.82    22434.03    530.87 o 
  -8   2   3     1530.09     1777.10    108.12 o 
  -6   2   3    20367.81    20357.01    357.92 o 
  -4   2   3   157022.17   155956.69   2530.91 o 
  -2   2   3   170261.11   164790.31   1985.67 o 
   0   2   3    36098.34    36180.80    438.58 o 
   2   2   3     2942.37     3185.52    129.14 o 
   4   2   3    20865.06    22244.95    497.38 o 
   6   2   3    80935.65    82401.19   1726.37 o 
   8   2   3    76966.44    78264.47   3122.80 o 
  10   2   3    22259.60    21675.27    994.59 o 
  12   2   3     3252.54     2873.31    372.58 o 
  14   2   3     5196.48     5647.92    542.99 o 
  16   2   3    20028.72    21765.39   1685.03 o 
  18   2   3    21394.45    24421.42   1269.10 o 
 -23   3   3    24279.97    25176.77   1658.36 o 
 -21   3   3    10131.03    10053.32   1100.93 o 
 -19   3   3     1400.42     1999.71    314.36 o 
 -17   3   3     8019.06     7510.05    555.60 o 
 -15   3   3    43943.80    40819.61   1348.57 o 
 -13   3   3    84398.52    79802.77   2475.58 o 
 -11   3   3    54720.38    52741.30   2330.70 o 
  -9   3   3     5572.24     5838.03    365.52 o 
  -7   3   3     5584.64     5665.97    157.88 o 
  -5   3   3    65668.69    67055.16    861.15 o 
  -3   3   3   152075.91   148178.55   1629.46 o 
  -1   3   3    94796.03    94529.77   1009.05 o 
   1   3   3    10528.80    10589.82    216.57 o 
   3   3   3     7611.39     7851.43    225.68 o 
   5   3   3    49918.02    52607.07    867.34 o 
   7   3   3    70296.92    70869.63   1771.19 o 
   9   3   3    38905.32    37195.55   1324.31 o 
  11   3   3     9572.94     9547.18    538.37 o 
  13   3   3     3289.32     3463.43    343.20 o 
  15   3   3    13700.81    14607.58    761.62 o 
  17   3   3    23519.58    26470.82   1097.32 o 
 -22   4   3     5237.64     5509.57    560.66 o 
 -20   4   3     5405.03     4041.17    518.93 o 
 -18   4   3     1814.69     1913.16    300.06 o 
 -16   4   3     5095.72     4441.03    406.96 o 
 -14   4   3    20551.92    19376.66    811.22 o 
 -12   4   3    17221.10    16811.88    667.33 o 
 -10   4   3     8954.34     9014.72    538.79 o 
  -8   4   3     8905.75     8988.91    268.79 o 
  -6   4   3    14981.23    15691.14    235.71 o 
  -4   4   3    46288.36    46658.54    554.33 o 
  -2   4   3    31351.83    31087.28    387.04 o 
   0   4   3     9667.39     7182.94   1462.76 o 
   2   4   3     6887.66     7114.27    197.09 o 
   4   4   3     6294.24     6535.88    202.80 o 
   6   4   3    19309.71    18932.28    548.41 o 
   8   4   3    25873.77    26997.93   1088.80 o 
  10   4   3     5510.97     6254.84    520.39 o 
  12   4   3     1907.95     2122.47    344.84 o 
  14   4   3     3715.10     5141.16    530.98 o 
  16   4   3     4359.14     4924.04    544.41 o 
 -21   5   3      196.84      124.15    199.69 o 
 -19   5   3     2733.50     1753.53    303.23 o 
 -17   5   3      143.29      -43.50    111.57 o 
 -15   5   3      456.14      458.14    209.49 o 
 -13   5   3     1819.77     1983.69    198.53 o 
 -11   5   3     1190.06     1335.31    169.51 o 
  -9   5   3     1889.42     1807.71    113.32 o 
  -7   5   3     2294.30     2440.43    109.94 o 
  -5   5   3      206.07      233.02     36.00 o 
  -3   5   3     3915.08     3996.30    109.65 o 
  -1   5   3     3564.27     3645.47    117.53 o 
   1   5   3     1908.76     1934.81    100.12 o 
   3   5   3     1912.76     2047.23    102.07 o 
   5   5   3      187.01      220.74     90.37 o 
   7   5   3       30.98       37.97     78.56 o 
   9   5   3       93.16      -53.51    130.05 o 
  11   5   3       18.09      -44.01    113.48 o 
  13   5   3     1172.17      772.21    266.16 o 
  15   5   3       35.50      145.30    149.42 o 
 -22   6   3     7404.17     6121.23    605.08 o 
 -20   6   3     3947.71     3972.55    461.66 o 
 -18   6   3      260.14       97.34    121.58 o 
 -16   6   3     4159.60     3423.00    358.89 o 
 -14   6   3    35219.23    34056.51   1144.94 o 
 -12   6   3    25706.15    24760.05    857.10 o 
 -10   6   3     1272.05     1321.05    162.72 o 
  -8   6   3       49.26       22.76     37.08 o 
  -6   6   3    10158.07    10226.21    221.94 o 
  -4   6   3    62369.91    62417.85    785.20 o 
  -2   6   3    41309.83    40306.93    626.52 o 
   0   6   3     4955.95     5037.10    148.15 o 
   2   6   3       59.56      136.47     37.59 o 
   4   6   3     1516.20     1529.45    110.89 o 
   6   6   3    38992.37    37691.81    826.22 o 
   8   6   3    51172.83    50571.67   3150.03 o 
  10   6   3     5260.38     4904.64    455.44 o 
  12   6   3       59.18       83.66    131.08 o 
  14   6   3      904.48      959.24    256.53 o 
  16   6   3     4978.11     5161.07    574.93 o 
 -21   7   3     9412.62     7494.06    649.49 o 
 -19   7   3     1019.94      735.56    196.53 o 
 -17   7   3     4022.75     4232.75    415.50 o 
 -15   7   3    34442.38    34421.01   1196.63 o 
 -13   7   3    64789.54    63148.18   3255.66 o 
 -11   7   3    35135.95    34793.84    862.30 o 
  -9   7   3     4142.10     4187.29    249.08 o 
  -7   7   3     4534.55     4691.67    228.88 o 
  -5   7   3    51065.05    50755.95    805.73 o 
  -3   7   3   114425.49   111965.12   1795.79 o 
  -1   7   3    56746.98    57127.90   1103.10 o 
   1   7   3     5569.21     5579.18    167.13 o 
   3   7   3     3757.21     3621.04    162.71 o 
   5   7   3    30805.09    29495.09    760.07 o 
   7   7   3    59325.73    56280.43   1635.00 o 
   9   7   3    33763.25    33126.50   1252.23 o 
  11   7   3     5610.92     5078.77    495.68 o 
  13   7   3     2025.73     2385.76    355.89 o 
  15   7   3    10202.30    11010.53   1137.12 o 
 -20   8   3     5441.92     5704.55    541.80 o 
 -18   8   3     3192.98     3246.81    499.91 o 
 -16   8   3    13159.57    12746.76    707.49 o 
 -14   8   3    39832.02    37661.55   1237.27 o 
 -12   8   3    38268.71    37686.19   1335.63 o 
 -10   8   3    18912.30    18842.88    510.19 o 
  -8   8   3     8009.46     8141.70    437.90 o 
  -6   8   3    16086.59    16078.20    481.83 o 
  -4   8   3    64541.18    64032.83   1054.98 o 
  -2   8   3    65787.97    65012.55   1067.49 o 
   0   8   3    21992.71    22000.21    499.97 o 
   2   8   3    10055.21     9858.57    265.10 o 
   4   8   3    15449.98    14225.98    408.02 o 
   6   8   3    34376.96    31113.47    846.59 o 
   8   8   3    34009.82    32937.20   1209.83 o 
  10   8   3    10448.13    10394.66    683.77 o 
  12   8   3     5214.83     4483.66   1173.69 o 
  14   8   3     7665.31     7347.13    663.36 o 
 -19   9   3     4303.28     3918.31    441.62 o 
 -17   9   3     4911.54     4416.87    429.65 o 
 -15   9   3     5490.90     5175.20    431.51 o 
 -13   9   3     6478.96     6240.06    360.29 o 
 -11   9   3     7706.90     7621.95    370.76 o 
  -9   9   3     7196.85     7902.27    347.49 o 
  -7   9   3     6176.48     6304.07    261.03 o 
  -5   9   3     6936.72     7148.27    263.90 o 
  -3   9   3     8033.69     8046.25    319.23 o 
  -1   9   3     8718.72     8504.74    261.78 o 
   1   9   3     8950.57     8941.13    314.06 o 
   3   9   3    10219.23    10368.09    321.67 o 
   5   9   3     9801.74     9589.27    778.04 o 
   7   9   3     7300.52     6848.85    661.99 o 
   9   9   3     6189.07     6300.07    517.58 o 
  11   9   3     5432.71     4694.89    483.49 o 
  13   9   3     3721.85     4104.10    946.68 o 
 -18  10   3     1872.64     1710.15    290.00 o 
 -16  10   3      176.18      203.02     97.16 o 
 -14  10   3     4957.61     4924.98    338.31 o 
 -12  10   3     1255.95     1104.34    152.92 o 
 -10  10   3      297.20      574.72    104.09 o 
  -8  10   3     6118.34     6500.49    330.76 o 
  -6  10   3     6100.77     6243.31    264.59 o 
  -4  10   3     3056.67     3003.40    187.73 o 
  -2  10   3     5064.59     5267.04    234.61 o 
   0  10   3      415.56      414.76     73.85 o 
   2  10   3     1491.02     1320.83    153.68 o 
   4  10   3      238.04      286.40    118.79 o 
   6  10   3     1049.52      880.67    181.92 o 
   8  10   3     2355.07     2009.69    281.17 o 
  10  10   3        3.19      -73.80    134.02 o 
  12  10   3      355.28      113.71    450.11 o 
 -15  11   3     7802.71     7747.84    451.69 o 
 -13  11   3    21520.90    20509.65    727.33 o 
 -11  11   3     8086.17     7417.89    394.95 o 
  -9  11   3       65.94       72.34     69.56 o 
  -7  11   3     1595.94     1597.79    167.88 o 
  -5  11   3    22216.46    22636.73    665.00 o 
  -3  11   3    32643.87    32026.76    826.01 o 
  -1  11   3    13939.90    14958.37    519.19 o 
   1  11   3      123.42      218.53     81.62 o 
   3  11   3      336.90      395.82    138.84 o 
   5  11   3     7259.20     6733.69    925.14 o 
   7  11   3    25066.49    24403.78   1037.20 o 
   9  11   3    11517.96    12405.31   1009.03 o 
  11  11   3      253.24      249.56    208.23 o 
 -14  12   3    25688.94    26940.05   1085.25 o 
 -12  12   3    24889.08    24342.00    802.49 o 
 -10  12   3     8811.56     8904.64    572.40 o 
  -8  12   3     2708.33     2774.27    252.98 o 
  -6  12   3    10364.30    11463.46    466.26 o 
  -4  12   3    38285.14    39595.61   1490.31 o 
  -2  12   3    39141.93    39875.00   1002.75 o 
   0  12   3    11322.10    11750.39    481.18 o 
   2  12   3     2980.09     3374.87    332.31 o 
   4  12   3     8521.78     8197.54    543.26 o 
   6  12   3    23951.73    23253.59   1095.24 o 
   8  12   3    25631.94    24866.98   1689.32 o 
 -11  13   3    13400.83    14523.10    748.31 o 
  -9  13   3     6157.90     6007.18    478.57 o 
  -7  13   3     7312.09     7955.75    398.42 o 
  -5  13   3    13835.40    14006.24    887.74 o 
  -3  13   3    17758.82    17399.47    604.19 o 
  -1  13   3    17071.40    17474.41    611.64 o 
   1  13   3     9342.01     9196.81    571.60 o 
   3  13   3     8300.43     8924.55    579.91 o 
   5  13   3    15912.18    15928.78    824.44 o 
  -8  14   3     8751.50     9510.83   1160.24 o 
  -6  14   3     5645.65     5801.58    667.20 o 
  -4  14   3     2834.86     2850.96    312.31 o 
  -2  14   3     3670.22     3896.48    378.69 o 
   0  14   3     5731.40     6174.81    800.20 o 
   2  14   3     6936.58     6613.92    509.13 o 
 -22   0   4    31929.38    33810.71   2000.28 o 
 -20   0   4    39980.57    44015.49   2255.75 o 
 -18   0   4     7102.63     8115.38    850.22 o 
 -16   0   4      330.41      735.19    264.81 o 
 -14   0   4    19726.76    22753.15   1340.54 o 
 -12   0   4    80632.25    82800.21   1309.34 o 
 -10   0   4   138266.91   136689.58   2826.57 o 
  -8   0   4   117872.48   121446.91   1993.19 o 
  -6   0   4     5007.22     5117.60    172.69 o 
  -4   0   4    12822.24    12587.41    233.13 o 
  -2   0   4   122669.63   118314.97   1670.90 o 
   0   0   4    97262.64    93604.09   1409.88 o 
   2   0   4    30391.40    29051.27    555.91 o 
   4   0   4     5537.12     5746.21    310.69 o 
   6   0   4     9391.38     9675.71    679.91 o 
   8   0   4    46597.16    44898.29   2082.38 o 
  10   0   4    41946.07    39869.57   2044.82 o 
  12   0   4    17592.47    16666.97   1309.27 o 
  14   0   4     4562.52     5117.31    757.31 o 
  16   0   4     1812.69     2043.56    489.70 o 
 -23   1   4    11241.16    11844.35    798.64 o 
 -21   1   4    23766.31    26778.09   1328.73 o 
 -19   1   4    19110.25    21871.73   1049.02 o 
 -17   1   4     5465.27     5771.26    485.91 o 
 -15   1   4     3288.44     3395.95    373.76 o 
 -13   1   4    29269.67    31358.89   1293.04 o 
 -11   1   4    75739.61    75574.91   1299.10 o 
  -9   1   4    25088.54    24050.99    410.74 o 
  -7   1   4      783.97      741.51     48.18 o 
  -5   1   4     4069.29     4045.05    113.63 o 
  -3   1   4    35441.89    35463.27    479.69 o 
  -1   1   4    96761.07    94950.39   1050.16 o 
   1   1   4    79901.57    80057.30    890.94 o 
   3   1   4    12946.00    13470.45    313.66 o 
   5   1   4     1929.17     1972.36    151.50 o 
   7   1   4    16605.06    16527.94    631.10 o 
   9   1   4    44426.83    42534.21   1674.25 o 
  11   1   4    28604.36    26633.33   1635.60 o 
  13   1   4     5295.60     4970.31    513.12 o 
  15   1   4     1718.77     1727.42    449.26 o 
 -22   2   4     1584.67     1448.68    421.70 o 
 -20   2   4     2359.89     2828.18    375.34 o 
 -18   2   4     1354.86     1352.88    342.49 o 
 -16   2   4      904.97     1089.83    203.37 o 
 -14   2   4     2021.95     2144.33    253.27 o 
 -12   2   4     6364.20     6066.08    299.56 o 
 -10   2   4     8440.70     8228.06    242.66 o 
  -8   2   4     3740.81     3777.21    102.04 o 
  -6   2   4     2344.16     2427.61    122.30 o 
  -4   2   4     3430.53     3465.15    128.92 o 
  -2   2   4     8334.44     8152.07    169.56 o 
   0   2   4     9647.57     9773.78    210.23 o 
   2   2   4     2919.98     2810.49    124.74 o 
   4   2   4      896.99      953.83     94.09 o 
   6   2   4     1083.81     1365.83    173.47 o 
   8   2   4     2201.57     2177.89    236.30 o 
  10   2   4     4088.97     3348.56    383.18 o 
  12   2   4     1958.55     1425.79    270.12 o 
  14   2   4      466.94      558.35    166.50 o 
  16   2   4      893.58      965.32    217.82 o 
 -23   3   4     2441.67     2896.29    807.06 o 
 -21   3   4     6877.90     7231.41    599.66 o 
 -19   3   4     3698.13     2939.93    354.93 o 
 -17   3   4       15.15     -103.67    119.34 o 
 -15   3   4       19.45       25.24     81.78 o 
 -13   3   4     4638.19     4652.33    323.15 o 
 -11   3   4    13112.92    13314.47    426.32 o 
  -9   3   4     8001.89     7733.81    242.84 o 
  -7   3   4       41.18       50.03     20.58 o 
  -5   3   4     1121.56     1147.29     87.11 o 
  -3   3   4     5349.26     5105.76    177.39 o 
  -1   3   4    21634.07    21079.52    303.50 o 
   1   3   4    11889.98    11991.46    257.44 o 
   3   3   4     1404.24     1412.53    101.13 o 
   5   3   4       20.12      -36.53     99.62 o 
   7   3   4     2043.41     1795.96    286.08 o 
   9   3   4     9267.70    10461.41    668.62 o 
  11   3   4     5242.60     5621.27    917.80 o 
  13   3   4      570.16      462.13    253.96 o 
  15   3   4       12.53      307.86    182.91 o 
 -22   4   4    10575.04     9813.97    719.27 o 
 -20   4   4    19431.08    17310.94    921.75 o 
 -18   4   4     7880.09     7333.28    543.70 o 
 -16   4   4      228.38      277.02    131.99 o 
 -14   4   4    12952.06    12370.92    580.03 o 
 -12   4   4    76124.16    78682.13   4620.79 o 
 -10   4   4    74151.06    73915.55   1085.06 o 
  -8   4   4    17457.13    18099.61    353.35 o 
  -6   4   4      763.06      790.23     82.24 o 
  -4   4   4    19589.33    19499.99    264.93 o 
  -2   4   4    79397.16    77938.07   1636.80 o 
   0   4   4    82787.33    80103.48   1764.07 o 
   2   4   4    30464.72    30434.25    795.92 o 
   4   4   4      241.31      266.37     72.51 o 
   6   4   4      325.72      498.13    115.62 o 
   8   4   4    29383.42    29413.55   2023.15 o 
  10   4   4    38888.46    38548.74   2536.97 o 
  12   4   4    12513.39    12419.86    807.65 o 
  14   4   4     3166.32     3594.99    464.23 o 
 -21   5   4    47958.22    43865.89   2349.51 o 
 -19   5   4    19553.71    20904.19   1437.66 o 
 -17   5   4     4117.74     3763.87    525.45 o 
 -15   5   4     4017.97     3927.67    290.29 o 
 -13   5   4    22501.11    22188.01    792.83 o 
 -11   5   4    81705.64    79302.38   1536.98 o 
  -9   5   4    64169.24    67260.38    898.33 o 
  -7   5   4    11128.36    11745.75    269.54 o 
  -5   5   4     2565.89     2676.22    122.61 o 
  -3   5   4    23338.96    22783.14    330.35 o 
  -1   5   4   110457.78   108963.44   1129.68 o 
   1   5   4    69329.94    68622.03   1032.46 o 
   3   5   4    11534.74    11113.02    320.61 o 
   5   5   4    16368.79    15908.96    858.88 o 
   7   5   4    31241.07    32306.62   1199.13 o 
   9   5   4    39655.91    43199.28   1521.51 o 
  11   5   4    34713.18    36668.82   1457.33 o 
  13   5   4     5609.28     5391.29    543.38 o 
  15   5   4     1072.65     1000.63    264.83 o 
 -20   6   4    11969.23    11634.48   1261.73 o 
 -18   6   4     7645.07     7107.95    536.09 o 
 -16   6   4     4490.19     4375.50    378.06 o 
 -14   6   4    10303.71     9758.99    752.76 o 
 -12   6   4    36825.97    37053.12    765.14 o 
 -10   6   4    45006.74    45991.61    756.87 o 
  -8   6   4    18086.08    18726.30    375.82 o 
  -6   6   4     9889.36     9927.60    228.81 o 
  -4   6   4    18166.74    18379.11    339.04 o 
  -2   6   4    39108.32    38564.90    644.55 o 
   0   6   4    46747.82    46094.42    966.28 o 
   2   6   4    17967.30    16675.52    387.81 o 
   4   6   4     3899.88     3714.12    220.79 o 
   6   6   4     5813.09     4898.84    416.53 o 
   8   6   4    16068.08    16369.92   1550.82 o 
  10   6   4    20483.42    21045.36   1038.70 o 
  12   6   4     9301.61     9806.46    740.26 o 
  14   6   4     3073.46     3848.53    481.29 o 
 -21   7   4      232.89      119.83    175.74 o 
 -19   7   4     1397.48     1259.83    228.03 o 
 -17   7   4     3030.43     3031.41    338.36 o 
 -15   7   4     2863.88     3457.42    324.09 o 
 -13   7   4     1632.15     1880.57    238.59 o 
 -11   7   4      666.60      709.74     91.38 o 
  -9   7   4     1355.55     1305.54     92.69 o 
  -7   7   4     3985.67     4181.38    149.09 o 
  -5   7   4     5547.84     5587.77    186.09 o 
  -3   7   4     3403.01     3445.71    155.11 o 
  -1   7   4     1022.96     1138.40     99.36 o 
   1   7   4     1649.39     1761.37    115.62 o 
   3   7   4     3318.83     2982.57    158.98 o 
   5   7   4     3349.70     3368.86    223.97 o 
   7   7   4     2133.08     2340.75    311.16 o 
   9   7   4      835.17      675.22    213.79 o 
  11   7   4      747.55      989.00    257.29 o 
  13   7   4     1342.28     1560.30    407.48 o 
 -20   8   4     4496.96     4060.00    440.70 o 
 -18   8   4       75.57      167.10    115.45 o 
 -16   8   4      999.13      880.81    148.56 o 
 -14   8   4      340.31      420.63    100.62 o 
 -12   8   4    11700.32    12718.75    396.40 o 
 -10   8   4    18801.85    20182.67    485.78 o 
  -8   8   4     3718.95     3892.96    158.08 o 
  -6   8   4      796.79      779.72     64.62 o 
  -4   8   4       31.76      112.73     49.04 o 
  -2   8   4    11810.09    11184.95    328.45 o 
   0   8   4    17158.04    16557.24    360.17 o 
   2   8   4     1785.09     1853.61    117.69 o 
   4   8   4      872.52      824.77     99.18 o 
   6   8   4       19.31      173.51    142.94 o 
   8   8   4     3819.63     3861.31    406.77 o 
  10   8   4     6830.70     6401.93   1039.01 o 
  12   8   4     2223.20     2404.40    600.74 o 
 -19   9   4    11239.89     9910.76    548.22 o 
 -17   9   4     2995.63     2726.54    265.92 o 
 -15   9   4     1283.01      995.06    158.40 o 
 -13   9   4    16814.38    17868.88    700.28 o 
 -11   9   4    51042.57    54326.27   1593.83 o 
  -9   9   4    14215.50    14757.47    364.04 o 
  -7   9   4      273.97      452.06     84.13 o 
  -5   9   4     1603.95     1626.65    120.13 o 
  -3   9   4    16998.14    17673.54    530.01 o 
  -1   9   4    58434.55    56899.01   1022.17 o 
   1   9   4    46153.27    43020.65   1301.87 o 
   3   9   4     4206.69     4156.30    285.00 o 
   5   9   4      467.29      488.98    220.89 o 
   7   9   4     7766.64     7173.07    543.79 o 
   9   9   4    27856.44    27281.34   1205.76 o 
  11   9   4    23570.97    23427.97   3453.16 o 
 -16  10   4     2351.36     2500.87    257.56 o 
 -14  10   4     9728.34    10589.48    495.07 o 
 -12  10   4    31674.10    31402.44   1260.40 o 
 -10  10   4    47294.29    50143.94   1164.44 o 
  -8  10   4    30125.07    29345.44   1170.31 o 
  -6  10   4     7247.01     7064.47    327.92 o 
  -4  10   4    10510.34    10854.57    415.35 o 
  -2  10   4    38489.00    37434.91    927.46 o 
   0  10   4    40891.97    40650.02   1002.57 o 
   2  10   4    14888.16    15033.34    566.85 o 
   4  10   4     4778.70     4636.77    618.52 o 
   6  10   4     8211.99     8007.02    564.50 o 
   8  10   4    18959.11    17829.71   1350.39 o 
  10  10   4    18532.74    18684.34   1017.35 o 
 -15  11   4     5699.33     6117.39   1080.50 o 
 -13  11   4     8846.03     9162.14    457.33 o 
 -11  11   4    10751.44    11034.38    481.89 o 
  -9  11   4    12328.00    12819.99    500.84 o 
  -7  11   4     8632.90     9257.54    403.75 o 
  -5  11   4     6894.16     7138.40    346.13 o 
  -3  11   4    13059.51    12693.34    946.34 o 
  -1  11   4    14461.80    14575.34    539.68 o 
   1  11   4    12432.93    12205.44    509.48 o 
   3  11   4    10204.62    10233.86    601.20 o 
   5  11   4     7629.63     7045.81    696.60 o 
   7  11   4     9709.18    10142.79   1098.22 o 
 -14  12   4     1736.52     1525.20    251.59 o 
 -12  12   4       32.14       98.95    222.20 o 
 -10  12   4       11.41       32.15     86.78 o 
  -8  12   4     1634.95     1898.07    261.71 o 
  -6  12   4     6118.47     6407.64    341.24 o 
  -4  12   4     3865.61     3849.79    263.37 o 
  -2  12   4      241.61      305.34     98.53 o 
   0  12   4       10.53      111.13     91.81 o 
   2  12   4     1112.96      891.75    204.37 o 
   4  12   4     4325.22     4527.42    415.00 o 
   6  12   4     2746.78     2446.11    327.66 o 
 -11  13   4     9173.68     9641.99    686.30 o 
  -9  13   4     4567.48     4554.23    726.22 o 
  -7  13   4       88.93      113.23     96.82 o 
  -5  13   4      977.26     1106.72    203.39 o 
  -3  13   4      907.54      866.79    140.54 o 
  -1  13   4    10524.63    10652.75    488.27 o 
   1  13   4     5758.57     6281.36    594.05 o 
   3  13   4       11.63        5.62    159.02 o 
  -4  14   4     5053.78     4170.35    591.18 o 
 -23   1   5      795.69      689.19    205.34 o 
 -21   1   5     6284.51     7325.22    586.97 o 
 -19   1   5    13519.95    15548.91    841.03 o 
 -17   1   5    13448.71    14036.79    752.37 o 
 -15   1   5     2110.91     1879.57    285.14 o 
 -13   1   5      103.90       75.36     63.70 o 
 -11   1   5    19589.22    18844.78    397.07 o 
  -9   1   5    53693.37    52738.70    695.92 o 
  -7   1   5    22307.94    22368.39    380.93 o 
  -5   1   5     5686.04     5776.65    168.55 o 
  -3   1   5      154.94      154.84     24.01 o 
  -1   1   5     4952.15     4763.45    144.23 o 
   1   1   5    36764.58    36331.75    601.75 o 
   3   1   5    30205.53    30780.13    730.34 o 
   5   1   5     7158.71     6551.47    352.63 o 
   7   1   5      456.64      568.74    140.60 o 
   9   1   5     1258.62     1064.76    179.77 o 
  11   1   5    12494.09    11161.33    608.25 o 
  13   1   5     8681.65     7584.26    527.05 o 
 -22   2   5     5146.49     5132.58    502.07 o 
 -20   2   5    32037.08    34605.49   1344.30 o 
 -18   2   5    48781.80    48802.32   1585.75 o 
 -16   2   5    17842.16    16253.80    759.63 o 
 -14   2   5     2217.87     2154.32    159.49 o 
 -12   2   5     7263.90     7175.72    235.40 o 
 -10   2   5    52482.25    50907.53    456.74 o 
  -8   2   5   105436.00   103890.98   1387.32 o 
  -6   2   5    44827.72    44626.97    779.27 o 
  -4   2   5     3424.22     3411.22    141.98 o 
  -2   2   5     7950.99     8120.76    158.22 o 
   0   2   5    56692.99    56707.66    677.29 o 
   2   2   5    82542.91    81798.84   1112.25 o 
   4   2   5    33331.16    32348.61    906.42 o 
   6   2   5     4347.24     3947.09    356.11 o 
   8   2   5     4225.63     3816.80    387.39 o 
  10   2   5    17627.44    18170.08    945.17 o 
  12   2   5    28277.96    25894.27   1230.31 o 
  14   2   5    13822.63    13005.28    892.01 o 
 -23   3   5     1222.28     1196.07    255.35 o 
 -21   3   5    15430.48    16062.00    878.64 o 
 -19   3   5    37870.23    33121.48   1259.20 o 
 -17   3   5    31491.77    29534.79   1333.17 o 
 -15   3   5     9391.21     8519.31    548.86 o 
 -13   3   5     2665.52     2753.12    147.02 o 
 -11   3   5    22622.89    21784.73    419.89 o 
  -9   3   5    75347.61    74397.99   1592.67 o 
  -7   3   5    68784.79    69498.84    859.01 o 
  -5   3   5    18768.87    18758.36    371.82 o 
  -3   3   5     3488.95     3347.42    161.68 o 
  -1   3   5    24709.38    24783.36    341.63 o 
   1   3   5    73017.90    72798.84    921.04 o 
   3   3   5    47142.70    45976.22    929.31 o 
   5   3   5    11522.24    10685.69    480.74 o 
   7   3   5     4002.77     3748.90    376.55 o 
   9   3   5     9444.31     9922.00    737.29 o 
  11   3   5    25927.56    25241.76   1179.63 o 
  13   3   5    22098.24    21297.89   1136.57 o 
 -22   4   5     2017.84     2474.22    352.39 o 
 -20   4   5     5902.76     5056.79    459.07 o 
 -18   4   5    12222.20    11345.67   1651.17 o 
 -16   4   5     5442.12     4847.52    565.72 o 
 -14   4   5     2745.72     2952.97    225.59 o 
 -12   4   5     7498.11     7486.44    239.36 o 
 -10   4   5    17579.56    17890.88    284.90 o 
  -8   4   5    28704.38    29721.91    728.01 o 
  -6   4   5    11894.05    12626.22    485.51 o 
  -4   4   5     2880.13     2943.48    175.87 o 
  -2   4   5     6887.46     6756.19    293.54 o 
   0   4   5    11340.20    10906.34    241.97 o 
   2   4   5    18320.00    17699.22    491.48 o 
   4   4   5    14570.01    14507.63    474.89 o 
   6   4   5     2189.67     2909.11    324.12 o 
   8   4   5     2283.45     2115.25    300.34 o 
  10   4   5     6325.88     6374.09    546.27 o 
  12   4   5     5319.53     5322.10    899.51 o 
 -21   5   5      142.17      130.52    318.08 o 
 -19   5   5      741.91      795.16    194.93 o 
 -17   5   5      234.22      267.97    116.61 o 
 -15   5   5       25.88      -60.04     60.04 o 
 -13   5   5     1149.56     1164.52    110.17 o 
 -11   5   5       10.58       24.19     32.41 o 
  -9   5   5     1528.41     1428.81    126.12 o 
  -7   5   5     1289.44     1259.95    139.60 o 
  -5   5   5       13.66       96.85     45.87 o 
  -3   5   5     2274.87     2376.14    116.22 o 
  -1   5   5       43.71       63.19     27.89 o 
   1   5   5     1453.69     1367.04     99.96 o 
   3   5   5       28.45       95.58     52.40 o 
   5   5   5      298.20      256.08    106.95 o 
   7   5   5      331.26      579.32    169.71 o 
   9   5   5      365.86      329.64    158.47 o 
  11   5   5      615.14      624.34    208.61 o 
 -20   6   5     9957.41     9227.14    768.09 o 
 -18   6   5    20192.88    20753.23    979.86 o 
 -16   6   5     3531.44     3539.91    269.08 o 
 -14   6   5      481.72      535.21     89.64 o 
 -12   6   5     1836.55     1889.11    121.60 o 
 -10   6   5    27550.25    28301.13    517.26 o 
  -8   6   5    44704.56    46700.64    842.08 o 
  -6   6   5     7901.52     8198.34    200.09 o 
  -4   6   5      186.69      144.33     39.82 o 
  -2   6   5      897.46      937.75     62.96 o 
   0   6   5    14320.22    13646.47    331.06 o 
   2   6   5    42710.15    40981.83    742.48 o 
   4   6   5    23429.16    23372.55    633.48 o 
   6   6   5      169.65      300.93    147.53 o 
   8   6   5      145.45      189.13    217.18 o 
  10   6   5     5872.92     6418.80    571.24 o 
  12   6   5     8539.53     9214.60    722.43 o 
 -19   7   5    31923.19    28164.56   1506.56 o 
 -17   7   5    24931.20    21290.78    971.34 o 
 -15   7   5     5326.90     5124.13    265.78 o 
 -13   7   5     2062.10     2401.55    160.91 o 
 -11   7   5    18717.89    19435.21    427.64 o 
  -9   7   5    62024.62    63978.71   1231.38 o 
  -7   7   5    55474.63    59511.74   1109.94 o 
  -5   7   5    10453.93    10718.62    305.97 o 
  -3   7   5     1602.02     1659.44     96.80 o 
  -1   7   5    16723.55    16845.57    563.99 o 
   1   7   5    51804.05    49275.30    823.91 o 
   3   7   5    40519.04    39602.43   1050.68 o 
   5   7   5     9807.13     9035.33    585.54 o 
   7   7   5     1940.58     1649.56    293.59 o 
   9   7   5     6925.89     6709.18    575.55 o 
  11   7   5    20473.13    20549.45   1093.29 o 
 -18   8   5    24523.96    20985.88   2108.48 o 
 -16   8   5    12594.53    10673.26    662.94 o 
 -14   8   5     6019.97     6252.16    282.77 o 
 -12   8   5     9538.92    10334.04    339.82 o 
 -10   8   5    25511.07    26561.21    566.68 o 
  -8   8   5    47697.77    49456.90    949.38 o 
  -6   8   5    26623.69    27761.21    515.02 o 
  -4   8   5     6774.17     6533.68    300.29 o 
  -2   8   5    11297.72    11230.70    648.45 o 
   0   8   5    27082.63    26202.69    754.47 o 
   2   8   5    33891.03    33509.57    935.17 o 
   4   8   5    17732.25    16651.54    988.93 o 
   6   8   5     3914.17     3763.75    396.16 o 
   8   8   5     6150.03     5398.03    891.16 o 
  10   8   5    13529.70    14288.51    889.55 o 
 -17   9   5     4451.91     4248.83    434.57 o 
 -15   9   5     4959.36     4500.96    422.06 o 
 -13   9   5     4422.51     4217.13    581.61 o 
 -11   9   5     3877.31     4670.74    323.95 o 
  -9   9   5     4745.82     4804.86    249.72 o 
  -7   9   5     5737.69     5796.48    266.06 o 
  -5   9   5     6503.73     6995.68    322.12 o 
  -3   9   5     7132.99     7775.63    354.92 o 
  -1   9   5     8129.56     7766.42    374.19 o 
   1   9   5     7666.24     7515.75    391.52 o 
   3   9   5     5726.48     5676.48    362.37 o 
   5   9   5     5493.73     5696.61    470.72 o 
   7   9   5     5468.59     5222.98    783.24 o 
   9   9   5     3690.41     3474.99    422.26 o 
 -16  10   5       90.41       26.68    176.99 o 
 -14  10   5     1522.74     1136.41    215.97 o 
 -12  10   5     1680.67     1692.86    403.95 o 
 -10  10   5      280.30      351.99    211.07 o 
  -8  10   5     2984.15     3079.33    316.37 o 
  -6  10   5      246.73     -123.01    123.01 o 
  -4  10   5     3204.98     3465.69    238.42 o 
  -2  10   5      323.51      306.62    107.39 o 
   0  10   5     1115.18      999.35    147.39 o 
   2  10   5     2185.79     2418.01    237.56 o 
   4  10   5      252.84      141.77    262.94 o 
   6  10   5      907.65      788.62    213.51 o 
 -15  11   5      376.63      299.87    203.36 o 
 -13  11   5       59.62      -71.28    115.55 o 
 -11  11   5     8957.67     8985.12    797.90 o 
  -9  11   5    29551.69    28478.93   2239.46 o 
  -7  11   5    15090.89    16706.34    782.57 o 
  -5  11   5     1060.68      989.34    291.01 o 
  -3  11   5      168.74      383.19    247.03 o 
  -1  11   5     1738.22     1686.06    224.10 o 
   1  11   5    16695.33    16258.70    627.69 o 
   3  11   5    17362.20    16982.01   1246.50 o 
   5  11   5     2281.03     2143.01    441.44 o 
 -12  12   5     4758.68     4817.68    440.14 o 
 -10  12   5    18810.53    20569.32   1538.34 o 
  -8  12   5    30447.22    31593.65   1181.05 o 
  -6  12   5    15030.46    15545.51    766.12 o 
  -4  12   5     2815.53     2491.97    718.65 o 
  -2  12   5     4628.05     4258.87    396.95 o 
   0  12   5    18133.59    19061.18   1023.35 o 
   2  12   5    24830.73    26082.91   1610.36 o 
  -7  13   5    11567.41    12458.41    704.12 o 
  -5  13   5     9189.87     9182.74    588.69 o 
  -3  13   5     6799.82     6120.54    777.59 o 
 -22   0   6      520.38     1329.44    361.54 o 
 -20   0   6     1855.53     2406.02    454.60 o 
 -18   0   6    33492.44    34717.37   6013.92 o 
 -16   0   6    52373.10    53528.36   7866.99 o 
 -14   0   6    38616.71    39518.81   4175.90 o 
 -12   0   6    22808.59    23153.27    816.07 o 
 -10   0   6     6277.46     6110.74    244.76 o 
  -8   0   6    39611.40    38107.54    676.78 o 
  -6   0   6    99717.41    91847.66   1774.68 o 
  -4   0   6    31958.89    30900.49   1046.76 o 
  -2   0   6     2826.76     2625.23    169.17 o 
   0   0   6     4725.83     4795.09    262.34 o 
   2   0   6    29420.82    30107.37    836.37 o 
   4   0   6    55571.56    56402.98   2157.62 o 
   6   0   6    21079.74    20182.12   1215.11 o 
   8   0   6     4272.50     4215.49    411.65 o 
  10   0   6     3337.65     2628.20    356.84 o 
 -21   1   6     2276.22     2827.75    346.24 o 
 -19   1   6     8576.47     9989.05   1211.65 o 
 -17   1   6    30334.51    26393.39    961.78 o 
 -15   1   6    30655.03    28334.52    664.87 o 
 -13   1   6     2538.12     2472.75    138.32 o 
 -11   1   6      233.75      282.66     44.99 o 
  -9   1   6    12287.90    12895.61    277.80 o 
  -7   1   6    47898.94    48600.15    735.53 o 
  -5   1   6    52257.67    53525.04    804.75 o 
  -3   1   6    20673.53    21474.54    362.29 o 
  -1   1   6     3111.08     3200.00    136.48 o 
   1   1   6     7003.85     6765.44    234.03 o 
   3   1   6    30717.53    30760.11    732.53 o 
   5   1   6    36040.22    35102.83    945.52 o 
   7   1   6    11414.18    10549.33    604.40 o 
   9   1   6     1619.08     1050.30    199.79 o 
  11   1   6     3318.66     3175.29    349.10 o 
 -22   2   6      427.27      495.64    247.43 o 
 -20   2   6      671.63      489.73    230.41 o 
 -18   2   6     2048.45     1475.83    154.80 o 
 -16   2   6     4053.04     3935.77    237.71 o 
 -14   2   6     3000.31     2901.88    151.05 o 
 -12   2   6     1065.83     1027.50    105.23 o 
 -10   2   6     1684.25     1526.53    143.53 o 
  -8   2   6     4003.04     4226.84    209.80 o 
  -6   2   6     5815.85     5663.42    239.96 o 
  -4   2   6     4014.60     4152.39    188.06 o 
  -2   2   6      861.97      929.68     59.71 o 
   0   2   6      776.86      841.40     72.36 o 
   2   2   6     1895.87     1849.61    120.28 o 
   4   2   6     2483.37     2777.07    218.08 o 
   6   2   6     2563.05     2534.40    239.67 o 
   8   2   6      958.64      930.19    201.37 o 
  10   2   6      429.27      333.86    140.51 o 
 -21   3   6       16.21       11.08    177.04 o 
 -19   3   6     1122.26     1193.76    226.45 o 
 -17   3   6     6189.56     6042.37    303.35 o 
 -15   3   6     4792.01     4341.78    297.10 o 
 -13   3   6      454.09      418.65     63.21 o 
 -11   3   6      176.25      165.21     55.39 o 
  -9   3   6      402.68      526.57     91.04 o 
  -7   3   6    10424.80     9796.30    376.81 o 
  -5   3   6    11369.14    11839.07    414.20 o 
  -3   3   6     1426.04     1420.11    120.15 o 
  -1   3   6       32.38       20.42     21.69 o 
   1   3   6     1016.97      994.98     84.97 o 
   3   3   6     6406.39     6239.92    253.27 o 
   5   3   6     7689.23     7178.64    925.59 o 
   7   3   6     1373.04     1010.30    420.44 o 
   9   3   6       19.62      154.39    127.08 o 
  11   3   6      146.20      222.85    136.38 o 
 -22   4   6      928.13      539.21    190.40 o 
 -20   4   6     1498.78     1035.06    223.71 o 
 -18   4   6    24045.89    21140.15    760.35 o 
 -16   4   6    48996.52    46272.47   1090.74 o 
 -14   4   6    18397.70    18743.70    767.80 o 
 -12   4   6      917.38      910.38     69.14 o 
 -10   4   6     2190.74     2179.66    177.29 o 
  -8   4   6    39724.26    39492.86    787.49 o 
  -6   4   6    67531.34    68055.94   1162.54 o 
  -4   4   6    27699.56    27217.21    544.37 o 
  -2   4   6     3751.97     3810.82    208.58 o 
   0   4   6      204.84      229.02     40.31 o 
   2   4   6     6210.49     6404.46    271.22 o 
   4   4   6    37867.29    37456.45   1333.90 o 
   6   4   6    20741.90    18503.79    949.68 o 
   8   4   6     2718.08     2034.00    291.81 o 
  10   4   6     2304.27     2703.37    361.41 o 
 -21   5   6     1670.57      743.03    194.21 o 
 -19   5   6    10530.22     9381.97    502.85 o 
 -17   5   6    27715.69    27195.28    864.74 o 
 -15   5   6    34876.74    34849.21    960.78 o 
 -13   5   6    12068.94    12080.95    343.21 o 
 -11   5   6     2662.26     2498.88    205.32 o 
  -9   5   6    11294.94    11328.76    436.77 o 
  -7   5   6    42500.46    43191.46    984.68 o 
  -5   5   6    63189.09    64632.43   1316.71 o 
  -3   5   6    17006.05    17204.22    468.29 o 
  -1   5   6     2732.04     2464.56    199.29 o 
   1   5   6    25851.69    24953.91    716.66 o 
   3   5   6    49236.48    48125.29   1181.55 o 
   5   5   6    32468.51    30613.09   2211.10 o 
   7   5   6    14007.05    13718.21    980.26 o 
   9   5   6     1606.39     1622.88    526.89 o 
 -20   6   6     3961.96     3090.59    413.38 o 
 -18   6   6    12258.77    11657.20    601.31 o 
 -16   6   6    24310.44    23212.80   1214.14 o 
 -14   6   6    16570.52    16683.72    609.00 o 
 -12   6   6     4840.43     4864.79    295.18 o 
 -10   6   6     7769.24     8026.94    370.41 o 
  -8   6   6    22871.83    23988.18    681.54 o 
  -6   6   6    31456.56    32910.15   1071.56 o 
  -4   6   6    20665.89    21711.12    640.99 o 
  -2   6   6     5521.17     5522.21    223.29 o 
   0   6   6     3499.35     3368.36    233.71 o 
   2   6   6    10555.49    10280.62    467.99 o 
   4   6   6    17396.15    17724.24    861.57 o 
   6   6   6    12625.34    11907.35    699.72 o 
   8   6   6     4213.16     4547.28    455.54 o 
 -19   7   6      847.81      706.98    141.11 o 
 -17   7   6      539.07      709.36    146.11 o 
 -15   7   6      740.69      536.65    117.51 o 
 -13   7   6     1836.46     1896.56    196.12 o 
 -11   7   6     2939.36     2789.09    191.64 o 
  -9   7   6     2320.04     2462.30    197.38 o 
  -7   7   6     1044.76     1214.26    140.01 o 
  -5   7   6      739.40      810.85    114.82 o 
  -3   7   6     2351.31     2189.68    280.85 o 
  -1   7   6     3403.53     3459.54    295.88 o 
   1   7   6     1888.61     2304.00    217.57 o 
   3   7   6      834.53      963.32    162.82 o 
   5   7   6      571.92      596.17    157.69 o 
   7   7   6     1134.42     1119.28    332.04 o 
 -18   8   6     3605.69     3842.56    407.92 o 
 -16   8   6     8700.53     8422.84    589.83 o 
 -14   8   6     3702.67     3294.37    356.82 o 
 -12   8   6        6.05      -75.42     88.15 o 
 -10   8   6       39.72       25.93     90.15 o 
  -8   8   6     4367.70     4818.77    272.08 o 
  -6   8   6    13347.76    14591.71    508.13 o 
  -4   8   6     4163.68     4248.51    360.24 o 
  -2   8   6      380.86      416.61    163.82 o 
   0   8   6      480.51      462.89    148.15 o 
   2   8   6     2202.11     2455.07    311.86 o 
   4   8   6     7014.75     7579.71    784.78 o 
   6   8   6     2913.11     3016.84    533.14 o 
 -17   9   6    20961.88    20955.31   1010.19 o 
 -15   9   6    22659.04    21768.59   1937.05 o 
 -13   9   6      771.91      836.53    189.02 o 
 -11   9   6      573.85      503.76    198.86 o 
  -9   9   6     7995.46     8106.82    534.86 o 
  -7   9   6    29532.26    30672.59   1114.07 o 
  -5   9   6    35082.76    35398.92   2789.67 o 
  -3   9   6    12284.43    11985.59    648.61 o 
  -1   9   6      568.89      540.35    151.75 o 
   1   9   6     3510.47     3125.18    338.83 o 
   3   9   6    18245.36    18366.72    896.69 o 
   5   9   6    23685.85    24870.13   1587.09 o 
 -14  10   6    18161.22    17592.18    885.26 o 
 -12  10   6     9829.79    10323.76    762.27 o 
 -10  10   6     6929.44     5886.01    470.92 o 
  -8  10   6    18445.36    18817.13    865.04 o 
  -6  10   6    33827.61    34572.27   1338.61 o 
  -4  10   6    17813.39    17536.33    822.89 o 
  -2  10   6     3796.23     4022.24    819.74 o 
   0  10   6     4436.88     4683.80    421.68 o 
   2  10   6    15138.35    14993.88   1806.15 o 
   4  10   6    21141.90    22266.01   1497.36 o 
 -11  11   6     5000.46     5231.67    460.14 o 
  -9  11   6     5854.78     6185.68    489.67 o 
  -7  11   6    10720.74    10926.57    652.08 o 
  -5  11   6     9757.81    11521.80   1573.28 o 
  -3  11   6     7464.19     7552.05    535.55 o 
  -1  11   6     7349.36     7292.45   1076.21 o 
   1  11   6     7327.47     6469.88    524.09 o 
  -8  12   6      524.41      446.64    225.93 o 
  -6  12   6        6.35      -62.53    105.63 o 
  -4  12   6      372.03      267.24    137.41 o 
 -21   1   7     2159.24     1642.34    267.69 o 
 -19   1   7      267.21      278.34    291.47 o 
 -17   1   7     1502.57     1518.89    243.37 o 
 -15   1   7    22322.00    23183.65   1103.64 o 
 -13   1   7    25415.89    25823.36    767.43 o 
 -11   1   7     3155.59     3669.32    257.23 o 
  -9   1   7      557.42      584.82     57.35 o 
  -7   1   7     1898.02     1859.30     99.23 o 
  -5   1   7    12501.19    12889.82    403.90 o 
  -3   1   7    24741.40    25594.47    491.71 o 
  -1   1   7     8805.99     8741.59    294.78 o 
   1   1   7     1278.47     1477.29    137.96 o 
   3   1   7     1218.35     1293.98    177.13 o 
   5   1   7     5113.30     5009.93    386.58 o 
   7   1   7    12031.40    11369.57    669.42 o 
 -20   2   7     1971.46     1802.35    275.44 o 
 -18   2   7     2317.99     2467.81    389.10 o 
 -16   2   7    18754.54    18919.36    830.50 o 
 -14   2   7    43045.89    44223.22   1112.51 o 
 -12   2   7    32471.82    33398.90    872.48 o 
 -10   2   7     5508.80     5727.93    238.26 o 
  -8   2   7     2152.46     2214.32    121.79 o 
  -6   2   7    23258.76    24070.35    579.25 o 
  -4   2   7    59617.03    58597.09   1062.21 o 
  -2   2   7    37079.20    37065.61    700.29 o 
   0   2   7     5826.46     5787.32    246.96 o 
   2   2   7     2003.42     2080.91    182.58 o 
   4   2   7    12324.97    12858.51    616.54 o 
   6   2   7    25806.49    26530.05   1510.65 o 
   8   2   7    18644.87    16985.07   1266.25 o 
 -21   3   7     6192.49     5167.29    473.35 o 
 -19   3   7     2374.64     2109.55    242.35 o 
 -17   3   7     7011.27     6796.24    406.92 o 
 -15   3   7    29967.31    29799.73    883.77 o 
 -13   3   7    38526.86    38956.52    994.64 o 
 -11   3   7    14965.93    15193.58    529.65 o 
  -9   3   7     3584.43     3529.12    196.76 o 
  -7   3   7     7935.75     7962.11    297.18 o 
  -5   3   7    38138.87    38195.16    789.04 o 
  -3   3   7    49435.18    49117.21    965.60 o 
  -1   3   7    13561.47    13178.30    507.53 o 
   1   3   7     2267.44     2009.79    248.43 o 
   3   3   7     6324.13     6602.52    624.56 o 
   5   3   7    18665.04    17901.35   1182.22 o 
   7   3   7    24322.44    22452.10   1450.74 o 
 -20   4   7     1374.17     1220.93    200.17 o 
 -18   4   7     1822.79     1809.13    268.07 o 
 -16   4   7     7529.95     7614.89    421.50 o 
 -14   4   7    12529.66    12644.43    525.05 o 
 -12   4   7    11244.72    11693.79    474.93 o 
 -10   4   7     3058.52     3137.64    226.28 o 
  -8   4   7     1863.20     2020.66    185.79 o 
  -6   4   7     8480.24     8214.29    373.87 o 
  -4   4   7    10564.42    11148.39    449.08 o 
  -2   4   7     9282.32     9392.62    420.81 o 
   0   4   7     5701.17     5755.89    413.76 o 
   2   4   7     1450.82     1232.42    230.95 o 
   4   4   7     3626.08     4357.35    561.03 o 
   6   4   7     6952.69     7603.12    795.42 o 
 -19   5   7      116.58       57.73    131.00 o 
 -17   5   7       36.80      -29.92    139.46 o 
 -15   5   7      433.75      412.60    134.33 o 
 -13   5   7      661.40      762.96    127.38 o 
 -11   5   7        1.19       85.76     66.92 o 
  -9   5   7      264.26      328.81     93.31 o 
  -7   5   7      449.38      364.74     90.39 o 
  -5   5   7      484.24      404.11     93.67 o 
  -3   5   7     1076.34     1020.33    139.78 o 
  -1   5   7      636.57      532.74    163.75 o 
   1   5   7      992.50      987.49    205.96 o 
   3   5   7       80.18      109.87    115.38 o 
   5   5   7        9.41       12.83    141.37 o 
   7   5   7      822.96      812.69    289.51 o 
 -18   6   7       69.92       73.48     96.67 o 
 -16   6   7     7944.86     8282.43    691.57 o 
 -14   6   7    23965.73    24516.35    901.47 o 
 -12   6   7    12629.28    12888.37    516.20 o 
 -10   6   7      106.65      -37.50    102.52 o 
  -8   6   7       74.48       40.99     97.70 o 
  -6   6   7     7552.09     7420.11    366.84 o 
  -4   6   7    19695.31    20335.74    662.68 o 
  -2   6   7    19909.78    19517.97    828.12 o 
   0   6   7     4825.02     4411.00    397.16 o 
   2   6   7       54.36       53.11    127.19 o 
   4   6   7     2555.19     2673.59    465.54 o 
   6   6   7    10299.56     9439.55    932.19 o 
 -17   7   7     6133.42     6221.94    507.79 o 
 -15   7   7    26239.82    25636.56   1709.02 o 
 -13   7   7    33016.69    34713.93    974.08 o 
 -11   7   7    12294.49    12943.05    508.84 o 
  -9   7   7     1654.74     1768.41    273.79 o 
  -7   7   7     5494.10     5455.19    314.29 o 
  -5   7   7    29866.40    30667.75    860.98 o 
  -3   7   7    36801.27    37129.75   1846.81 o 
  -1   7   7    11868.50    11775.50    654.56 o 
   1   7   7     1853.60     1810.06    272.84 o 
   3   7   7     3857.44     3693.36    527.39 o 
   5   7   7    15018.10    14170.23   1152.38 o 
 -16   8   7    12243.18    11161.86    696.57 o 
 -14   8   7    20260.49    20353.64    932.10 o 
 -12   8   7    19750.99    20765.35    914.09 o 
 -10   8   7     7462.61     8489.91    603.81 o 
  -8   8   7     4387.90     4207.55    379.78 o 
  -6   8   7    16003.20    16416.09    785.83 o 
  -4   8   7    25987.86    25852.60   1018.99 o 
  -2   8   7    17419.36    18084.66   1236.56 o 
   0   8   7     5780.47     5139.74    445.52 o 
   2   8   7     2663.67     3120.78    360.39 o 
 -13   9   7     2986.91     2883.65    345.24 o 
 -11   9   7     3661.20     4103.35    403.92 o 
  -9   9   7     4052.12     4411.29    405.57 o 
  -7   9   7     4765.08     3952.87    440.68 o 
  -5   9   7     5423.69     5263.48    440.43 o 
  -3   9   7     5006.56     5080.73    829.49 o 
  -1   9   7     4086.85     4045.59    399.63 o 
   1   9   7     4462.36     3624.27    391.54 o 
 -10  10   7      557.71      551.63    170.52 o 
  -8  10   7     1918.85     2104.01    295.10 o 
  -6  10   7      480.13      189.34    286.19 o 
  -4  10   7     2769.53     2874.46    337.27 o 
  -2  10   7      516.61      362.90    182.69 o 
 -20   0   8    16093.01    15354.08   1207.68 o 
 -18   0   8     6796.60     6088.94    708.88 o 
 -16   0   8    10451.79     9381.30    875.73 o 
 -14   0   8    15456.53    15154.95   1098.61 o 
 -12   0   8    39489.52    39793.02   1884.71 o 
 -10   0   8    39284.49    41188.33   1890.21 o 
  -8   0   8     3503.32     3755.76    491.63 o 
  -6   0   8      609.04      818.00    247.57 o 
  -4   0   8    12896.02    13557.90    976.88 o 
  -2   0   8    37374.70    35896.05   1769.46 o 
   0   0   8    30022.72    29707.95   1659.31 o 
 -19   1   8     6229.27     6066.75    512.42 o 
 -17   1   8      171.24      318.89    138.32 o 
 -15   1   8      975.00      948.50    206.73 o 
 -13   1   8    18514.08    19102.39    870.71 o 
 -11   1   8    28985.07    28209.65   1072.17 o 
  -9   1   8    13920.77    14885.83    720.84 o 
  -7   1   8     4044.85     3788.05    346.77 o 
  -5   1   8     4168.41     4603.39    390.93 o 
  -3   1   8    14602.69    14199.47    714.09 o 
  -1   1   8    25272.04    27059.78   1070.54 o 
   1   1   8    14958.83    13917.56   1112.52 o 
 -18   2   8      824.66      871.67    259.38 o 
 -16   2   8      547.30      536.76    240.19 o 
 -14   2   8     1748.72     1922.84    270.91 o 
 -12   2   8     3041.67     3601.82    356.25 o 
 -10   2   8     2438.40     3111.45    321.86 o 
  -8   2   8     1116.61      964.51    293.84 o 
  -6   2   8      402.11      467.28     98.11 o 
  -4   2   8     1051.20     1144.89    142.49 o 
  -2   2   8     1948.63     1729.45    261.09 o 
   0   2   8     1458.27     1268.39    173.11 o 
   2   2   8     1074.95     1053.95    305.43 o 
 -19   3   8      468.72      196.62    191.31 o 
 -17   3   8       28.12        0.01     94.59 o 
 -15   3   8       97.28       79.19    117.24 o 
 -13   3   8     2619.87     2105.51    276.30 o 
 -11   3   8     6476.82     6545.83    472.57 o 
  -9   3   8     2091.40     2030.52    258.63 o 
  -7   3   8       12.80      -24.67     65.55 o 
  -5   3   8      302.72      310.51     87.46 o 
  -3   3   8     3660.77     3478.44    257.67 o 
  -1   3   8     5913.32     6607.66    373.92 o 
   1   3   8     2589.82     2941.57    316.14 o 
   3   3   8       78.48        9.04    108.70 o 
 -18   4   8     2036.87     2120.36    302.57 o 
 -16   4   8      397.56      174.68    169.77 o 
 -14   4   8     9024.67     8739.27    574.88 o 
 -12   4   8    37287.40    39847.48   1812.74 o 
 -10   4   8    26453.34    27735.81   1046.71 o 
  -8   4   8     3417.09     3846.44    307.34 o 
  -6   4   8      950.22      815.22    120.82 o 
  -4   4   8     3071.54     2898.12    239.31 o 
  -2   4   8    12735.10    13616.62    556.67 o 
   0   4   8    21180.98    21252.69    901.32 o 
   2   4   8     5011.14     4302.49    399.23 o 
 -17   5   8     2143.29     2769.32    337.57 o 
 -15   5   8     4830.75     4991.84    436.46 o 
 -13   5   8    19010.55    20179.51    894.80 o 
 -11   5   8    27576.12    28993.40   1085.61 o 
  -9   5   8    17775.64    19380.49    664.24 o 
  -7   5   8     2725.34     3004.87    242.29 o 
  -5   5   8     4408.00     4881.14    309.97 o 
  -3   5   8    35883.77    35173.38    982.94 o 
  -1   5   8    39405.77    36688.39   1267.15 o 
   1   5   8    12434.97    12077.27    692.74 o 
 -16   6   8     2510.19     2268.15    467.45 o 
 -14   6   8     8765.31     9016.18    579.49 o 
 -12   6   8    18249.53    17999.50    751.26 o 
 -10   6   8    14426.39    15335.28    592.27 o 
  -8   6   8     5994.85     6752.39    373.17 o 
  -6   6   8     2616.34     2313.72    218.79 o 
  -4   6   8     5351.17     5892.42    365.41 o 
  -2   6   8    11190.28    11312.50    641.55 o 
   0   6   8    10177.64    10980.12    658.53 o 
 -15   7   8     1184.10     1075.65    367.13 o 
 -13   7   8      698.38      569.35    439.41 o 
 -11   7   8      504.68      782.10    142.43 o 
  -9   7   8      927.70     1473.21    422.00 o 
  -7   7   8     2200.44     2175.71    276.88 o 
  -5   7   8     1854.69     1917.58    269.19 o 
  -3   7   8      606.61      513.86    164.37 o 
  -1   7   8      372.62      477.61    166.34 o 
 -12   8   8     6561.06     7411.19    532.48 o 
 -10   8   8     4684.87     5215.77    459.36 o 
  -8   8   8       27.23       53.05    115.93 o 
  -6   8   8      708.23      701.72    234.67 o 
  -4   8   8      339.80      440.63    152.96 o 
 -15   1   9      149.53      140.31    105.57 o 
 -13   1   9      809.95     1231.04    240.79 o 
 -11   1   9     5392.18     4646.36    598.53 o 
  -9   1   9     9836.11    10486.85    641.07 o 
  -7   1   9     7828.39     8526.49    850.46 o 
  -5   1   9     1427.06     1184.13    219.08 o 
  -3   1   9      986.25      975.65    208.49 o 
  -1   1   9     3491.20     3298.99    383.40 o 
 -16   2   9     4981.48     4980.89    466.45 o 
 -14   2   9     1282.89     1620.40    266.52 o 
 -12   2   9     6752.64     7059.18    528.44 o 
 -10   2   9    27587.77    27920.47   1112.20 o 
  -8   2   9    29274.42    30358.27   1759.86 o 
  -6   2   9     7843.47     8071.99    658.25 o 
  -4   2   9     1088.52      840.12    211.36 o 
  -2   2   9     5028.68     4962.87    453.89 o 
 -15   3   9     2407.53     2290.63    311.87 o 
 -13   3   9     3468.67     3330.98    396.70 o 
 -11   3   9    13963.21    14777.79    782.11 o 
  -9   3   9    27610.35    28177.59   1155.25 o 
  -7   3   9    16826.47    15911.07   1189.99 o 
  -5   3   9     2048.82     1998.27    274.11 o 
  -3   3   9     1872.21     2021.54    597.25 o 
 -14   4   9     1123.77     1103.56    224.07 o 
 -12   4   9     2365.98     2662.89    694.32 o 
 -10   4   9     7234.37     7899.02    552.36 o 
  -8   4   9     5340.66     5725.02    982.34 o 
  -6   4   9     3050.17     2716.68    322.18 o 
  -4   4   9     2552.41     2103.37    302.61 o 
 -11   5   9       16.99       45.62    168.07 o 
  -9   5   9      632.10      787.14    179.71 o 
  -7   5   9       92.20      114.02    117.39 o 
  -5   5   9     1382.27     1643.77    266.19 o 
                                                 
